# Supplementary material for: The human dorsal anterior cingulate facilitates acceptance of unfair offers and regulates inequity aversion
Source: PLoS Biol. 2026 Feb 5;24(2):e3003007. doi: 10.1371/journal.pbio.3003007 (PMC12875481; doi:10.1371/journal.pbio.3003007)
Supplement: S1 Data — (A) Actual rejection rates across all trials. (B) Rejection rate in simulation recovered from estimated DDM parameters. (C) Actual mean response times for each choice and reward ratio. (D) Mean response times in simulation. (XLSX) [file pbio.3003007.s010.xlsx]

## Sheet: Sheet1
	(A) Actual rejection rate		(B) Simulated rejection rate			(C) Actual mean response time			(D) Simulated mean response time
ID	Reward ratio	Rejection rate	Reward ratio	Rejection rate	ID	Choice	Reward ratio	mean response time	Choice	Reward ratio	mean response time
1	1/9	0.428571	1/9	0.169143	1	accept	1/9	5.5484	accept	1/9	5.79362
1	1/4	0.125	1/4	0.07875	1	reject	1/9	4.91258	reject	1/9
1	7/3	0	7/3	0.02825	1	accept	1/4	4.02103	accept	1/4	4.51993
1	1	0	1	0.0325	1	reject	1/4	3.67334	reject	1/4
1	2/3	0	2/3	0.03375	1	accept	7/3	2.18104	accept	7/3	2.44207
1	3/7	0	3/7	0.0465714	1	reject	7/3		reject	7/3
1	3/2	0	3/2	0.027	1	accept	1	3.28994	accept	1	2.97256
2	1/9	1	1/9	0.9745	1	reject	1		reject	1
2	1/4	1	1/4	0.97525	1	accept	2/3	3.39186	accept	2/3	3.31136
2	7/3	0	7/3	0.0455	1	reject	2/3		reject	2/3
2	1	0	1	0.02375	1	accept	3/7	3.08872	accept	3/7	3.9864
2	2/3	0.375	2/3	0.18725	1	reject	3/7		reject	3/7
2	3/7	1	3/7	0.855	1	accept	3/2	2.73195	accept	3/2	2.64579
2	3/2	0	3/2	0.028	1	reject	3/2		reject	3/2
3	1/9	1	1/9	0.9725	2	accept	1/4		accept	1/4	3.29103
3	1/4	1	1/4	0.9755	2	reject	1/4	3.68072	reject	1/4
3	7/3	0	7/3	0.0245	2	accept	1	2.2883	accept	1	3.11671
3	1	0	1	0.02175	2	reject	1		reject	1
3	2/3	0	2/3	0.03	2	accept	7/3	4.7783	accept	7/3	4.37208
3	3/7	0.25	3/7	0.43575	2	reject	7/3		reject	7/3
3	3/2	0	3/2	0.02575	2	accept	3/2	2.99221	accept	3/2	3.58064
4	1/9	0	1/9	0.0375	2	reject	3/2		reject	3/2
4	1/4	0	1/4	0.0295	2	accept	2/3	5.30657	accept	2/3	6.72438
4	7/3	0	7/3	0.022	2	reject	2/3	6.28105	reject	2/3
4	1	0	1	0.02975	2	accept	1/9		accept	1/9
4	2/3	0	2/3	0.026	2	reject	1/9	2.39775	reject	1/9	2.26671
4	3/7	0	3/7	0.0255	2	accept	3/7		accept	3/7
4	3/2	0	3/2	0.0255	2	reject	3/7	5.55669	reject	3/7	6.40349
5	1/9	1	1/9	0.93925	3	accept	7/3	1.52736	accept	7/3	1.32285
5	1/4	0.25	1/4	0.3465	3	reject	7/3		reject	7/3
5	7/3	0	7/3	0.02775	3	accept	3/2	1.12094	accept	3/2	1.36603
5	1	0	1	0.03	3	reject	3/2		reject	3/2
5	2/3	0	2/3	0.03125	3	accept	1/4		accept	1/4
5	3/7	0	3/7	0.05625	3	reject	1/4	2.30922	reject	1/4	2.33779
5	3/2	0	3/2	0.0245	3	accept	1	1.22728	accept	1	1.45614
6	1/9	1	1/9	0.976	3	reject	1		reject	1
6	1/4	1	1/4	0.97325	3	accept	3/7	5.15056	accept	3/7	5.14906
6	7/3	0	7/3	0.02625	3	reject	3/7	3.08537	reject	3/7	4.74708
6	1	0.125	1	0.10075	3	accept	2/3	2.91538	accept	2/3	2.28938
6	2/3	0.375	2/3	0.6345	3	reject	2/3		reject	2/3
6	3/7	1	3/7	0.95325	3	accept	1/9		accept	1/9
6	3/2	0	3/2	0.03425	3	reject	1/9	1.24126	reject	1/9	1.39235
7	1/9	1	1/9	0.81975	4	accept	7/3	2.26535	accept	7/3	2.43053
7	1/4	0.125	1/4	0.2725	4	reject	7/3		reject	7/3
7	7/3	0	7/3	0.0275	4	accept	3/2	2.71856	accept	3/2	2.72326
7	1	0	1	0.0285	4	reject	3/2		reject	3/2
7	2/3	0	2/3	0.0325	4	accept	1/4	2.92338	accept	1/4	3.48179
7	3/7	0.125	3/7	0.06875	4	reject	1/4		reject	1/4
7	3/2	0	3/2	0.029	4	accept	1	2.73254	accept	1	3.11726
8	1/9	1	1/9	0.9745	4	reject	1		reject	1
8	1/4	1	1/4	0.97425	4	accept	2/3	3.26735	accept	2/3	3.24375
8	7/3	0	7/3	0.0265	4	reject	2/3		reject	2/3
8	1	0.125	1	0.13575	4	accept	3/7	3.59987	accept	3/7	3.3809
8	2/3	0.75	2/3	0.669	4	reject	3/7		reject	3/7
8	3/7	1	3/7	0.95275	4	accept	1/9	3.85047	accept	1/9	3.7266
8	3/2	0	3/2	0.031	4	reject	1/9		reject	1/9
9	1/9	0.75	1/9	0.6155	5	accept	1/4	4.87439	accept	1/4	6.59618
9	1/4	0	1/4	0.05375	5	reject	1/4	3.88774	reject	1/4	7.35977
9	7/3	0	7/3	0.0275	5	accept	1	2.0384	accept	1	2.11541
9	1	0	1	0.02525	5	reject	1		reject	1
9	2/3	0	2/3	0.02725	5	accept	7/3	1.74598	accept	7/3	1.96006
9	3/7	0	3/7	0.032	5	reject	7/3		reject	7/3
9	3/2	0	3/2	0.0265	5	accept	3/2	2.00163	accept	3/2	2.00632
10	1/9	1	1/9	0.96725	5	reject	3/2		reject	3/2
10	1/4	1	1/4	0.96175	5	accept	2/3	2.56084	accept	2/3	2.65515
10	7/3	0	7/3	0.02875	5	reject	2/3		reject	2/3
10	1	0.125	1	0.396	5	accept	1/9		accept	1/9
10	2/3	1	2/3	0.75225	5	reject	1/9	3.26821	reject	1/9	4.02459
10	3/7	1	3/7	0.91425	5	accept	3/7	4.13952	accept	3/7	4.13746
10	3/2	0	3/2	0.04225	5	reject	3/7		reject	3/7
11	1/9	0	1/9	0.044	6	accept	1/9		accept	1/9
11	1/4	0	1/4	0.031	6	reject	1/9	0.99526	reject	1/9	1.15618
11	7/3	0	7/3	0.02475	6	accept	1	1.70689	accept	1	2.03456
11	1	0	1	0.02875	6	reject	1	1.93046	reject	1
11	2/3	0	2/3	0.0265	6	accept	7/3	1.16226	accept	7/3	1.37381
11	3/7	0	3/7	0.03175	6	reject	7/3		reject	7/3
11	3/2	0	3/2	0.02575	6	accept	3/2	1.5316	accept	3/2	1.57492
12	1/9	1	1/9	0.9605	6	reject	3/2		reject	3/2
12	1/4	0.375	1/4	0.42775	6	accept	1/4		accept	1/4
12	7/3	0	7/3	0.0275	6	reject	1/4	1.07252	reject	1/4	1.27496
12	1	0	1	0.0245	6	accept	2/3	2.25875	accept	2/3	2.69112
12	2/3	0	2/3	0.0305	6	reject	2/3	1.35113	reject	2/3	2.54004
12	3/7	0	3/7	0.05075	6	accept	3/7		accept	3/7
12	3/2	0	3/2	0.0255	6	reject	3/7	1.25298	reject	3/7	1.70643
13	1/9	0.75	1/9	0.77975	7	accept	7/3	1.48798	accept	7/3	1.87716
13	1/4	0.5	1/4	0.464	7	reject	7/3		reject	7/3
13	7/3	0.125	7/3	0.28225	7	accept	3/2	1.80539	accept	3/2	1.80069
13	1	0	1	0.055	7	reject	3/2		reject	3/2
13	2/3	0.25	2/3	0.1045	7	accept	1/4	2.96953	accept	1/4	4.42591
13	3/7	0.25	3/7	0.234	7	reject	1/4	2.90887	reject	1/4
13	3/2	0	3/2	0.11175	7	accept	1	1.50952	accept	1	1.75784
14	1/9	1	1/9	0.94925	7	reject	1		reject	1
14	1/4	0.25	1/4	0.284	7	accept	2/3	2.0789	accept	2/3	2.06249
14	7/3	0	7/3	0.05675	7	reject	2/3		reject	2/3
14	1	0	1	0.02425	7	accept	3/7	2.1482	accept	3/7	2.9867
14	2/3	0	2/3	0.0235	7	reject	3/7	3.34297	reject	3/7
14	3/7	0	3/7	0.0395	7	accept	1/9		accept	1/9
14	3/2	0	3/2	0.026	7	reject	1/9	3.17774	reject	1/9	3.88366
15	1/9	0.5	1/9	0.43875	8	accept	1/9		accept	1/9
15	1/4	0.125	1/4	0.07475	8	reject	1/9	1.6478	reject	1/9	1.72356
15	7/3	0	7/3	0.0335	8	accept	1	3.23648	accept	1	3.95032
15	1	0	1	0.02375	8	reject	1	3.6523	reject	1
15	2/3	0	2/3	0.02125	8	accept	7/3	1.90333	accept	7/3	1.87485
15	3/7	0	3/7	0.03125	8	reject	7/3		reject	7/3
15	3/2	0	3/2	0.02725	8	accept	3/2	1.86646	accept	3/2	2.34392
16	1/9	1	1/9	0.968	8	reject	3/2		reject	3/2
16	1/4	1	1/4	0.9665	8	accept	1/4		accept	1/4
16	7/3	0	7/3	0.02825	8	reject	1/4	1.64087	reject	1/4	2.08458
16	1	0.5	1	0.63825	8	accept	2/3	6.57569	accept	2/3	5.00173
16	2/3	1	2/3	0.86075	8	reject	2/3	3.34775	reject	2/3	4.66584
16	3/7	1	3/7	0.93975	8	accept	3/7		accept	3/7
16	3/2	0	3/2	0.0665	8	reject	3/7	3.11688	reject	3/7	2.97197
17	1/9	0	1/9	0.03525	9	accept	1	1.12689	accept	1	1.25527
17	1/4	0	1/4	0.02525	9	reject	1		reject	1
17	7/3	0	7/3	0.02575	9	accept	7/3	1.3409	accept	7/3	1.67607
17	1	0	1	0.02775	9	reject	7/3		reject	7/3
17	2/3	0	2/3	0.0225	9	accept	3/2	1.36919	accept	3/2	1.38749
17	3/7	0	3/7	0.02525	9	reject	3/2		reject	3/2
17	3/2	0	3/2	0.0275	9	accept	1/4	1.77722	accept	1/4	2.80971
18	1/9	0.142857	1/9	0.03	9	reject	1/4		reject	1/4
18	1/4	0	1/4	0.0295	9	accept	1/9	4.159	accept	1/9	5.02279
18	7/3	0	7/3	0.02675	9	reject	1/9	4.16148	reject	1/9	4.62997
18	1	0	1	0.02525	9	accept	2/3	1.30299	accept	2/3	1.37995
18	2/3	0	2/3	0.028	9	reject	2/3		reject	2/3
18	3/7	0	3/7	0.0275	9	accept	3/7	1.30704	accept	3/7	1.83252
18	3/2	0	3/2	0.027	9	reject	3/7		reject	3/7
19	1/9	0.875	1/9	0.87625	10	accept	1	2.55518	accept	1	3.23687
19	1/4	0.25	1/4	0.1915	10	reject	1	2.29753	reject	1	3.39655
19	7/3	0	7/3	0.02875	10	accept	7/3	1.29783	accept	7/3	1.50397
19	1	0	1	0.02475	10	reject	7/3		reject	7/3
19	2/3	0	2/3	0.022	10	accept	3/2	1.77294	accept	3/2	2.01252
19	3/7	0	3/7	0.04225	10	reject	3/2		reject	3/2
19	3/2	0	3/2	0.02575	10	accept	1/4		accept	1/4
20	1/9	1	1/9	0.9775	10	reject	1/4	1.67598	reject	1/4	1.97905
20	1/4	0.875	1/4	0.9625	10	accept	2/3		accept	2/3
20	7/3	0	7/3	0.02325	10	reject	2/3	2.12483	reject	2/3	3.15228
20	1	0	1	0.035	10	accept	1/9		accept	1/9
20	2/3	0	2/3	0.174	10	reject	1/9	1.60465	reject	1/9	1.65229
20	3/7	0.875	3/7	0.73275	10	accept	3/7		accept	3/7
20	3/2	0	3/2	0.028	10	reject	3/7	2.46688	reject	3/7	2.44696
21	1/9	1	1/9	0.9765	11	accept	7/3	2.39964	accept	7/3	2.39478
21	1/4	0.625	1/4	0.703	11	reject	7/3		reject	7/3
21	7/3	0	7/3	0.02325	11	accept	1	2.11919	accept	1	2.11088
21	1	0	1	0.022	11	reject	1		reject	1
21	2/3	0	2/3	0.02425	11	accept	3/2	1.74944	accept	3/2	2.22945
21	3/7	0	3/7	0.095	11	reject	3/2		reject	3/2
21	3/2	0	3/2	0.0225	11	accept	1/4	3.22178	accept	1/4	2.8887
22	1/9	1	1/9	0.97	11	reject	1/4		reject	1/4
22	1/4	1	1/4	0.97375	11	accept	2/3	2.0597	accept	2/3	2.29082
22	7/3	0.125	7/3	0.038	11	reject	2/3		reject	2/3
22	1	0	1	0.04125	11	accept	1/9	3.27351	accept	1/9	3.55793
22	2/3	0.714286	2/3	0.546	11	reject	1/9		reject	1/9
22	3/7	1	3/7	0.9555	11	accept	3/7	2.21381	accept	3/7	2.58411
22	3/2	0	3/2	0.02975	11	reject	3/7		reject	3/7
23	1/9	0.875	1/9	0.946	12	accept	1/9		accept	1/9
23	1/4	0.875	1/4	0.8485	12	reject	1/9	2.79621	reject	1/9	3.36619
23	7/3	0.125	7/3	0.11975	12	accept	1	1.64735	accept	1	2.0905
23	1	0	1	0.064	12	reject	1		reject	1
23	2/3	0.285714	2/3	0.194571	12	accept	7/3	1.78287	accept	7/3	1.75225
23	3/7	0.625	3/7	0.58125	12	reject	7/3		reject	7/3
23	3/2	0.125	3/2	0.07525	12	accept	3/2	1.59296	accept	3/2	1.86987
24	1/9	0.875	1/9	0.965	12	reject	3/2		reject	3/2
24	1/4	0.75	1/4	0.88275	12	accept	1/4	7.16418	accept	1/4	8.0665
24	7/3	0.375	7/3	0.07725	12	reject	1/4	7.02948	reject	1/4	8.19766
24	1	0	1	0.03775	12	accept	2/3	3.30928	accept	2/3	2.75953
24	2/3	0.25	2/3	0.15375	12	reject	2/3		reject	2/3
24	3/7	0.5	3/7	0.61775	12	accept	3/7	4.90124	accept	3/7	4.69879
24	3/2	0	3/2	0.03725	12	reject	3/7		reject	3/7
25	1/9	1	1/9	0.9715	13	accept	1	1.61092	accept	1	1.99467
25	1/4	1	1/4	0.898	13	reject	1		reject	1
25	7/3	0.714286	7/3	0.738857	13	accept	7/3	3.6094	accept	7/3	3.0865
25	1	0	1	0.0305	13	reject	7/3	5.01605	reject	7/3
25	2/3	0.125	2/3	0.0665	13	accept	3/2	3.16516	accept	3/2	2.44438
25	3/7	0.375	3/7	0.415	13	reject	3/2		reject	3/2
25	3/2	0	3/2	0.12125	13	accept	1/4	2.00984	accept	1/4	3.30628
26	1/9	1	1/9	0.96475	13	reject	1/4	1.31142	reject	1/4	3.462
26	1/4	0.75	1/4	0.87025	13	accept	3/7	2.51195	accept	3/7	2.98443
26	7/3	0.125	7/3	0.06025	13	reject	3/7	2.72808	reject	3/7
26	1	0	1	0.039	13	accept	2/3	1.73818	accept	2/3	2.38211
26	2/3	0	2/3	0.12375	13	reject	2/3	4.02815	reject	2/3
26	3/7	0.875	3/7	0.48225	13	accept	1/9	4.64121	accept	1/9
26	3/2	0	3/2	0.04475	13	reject	1/9	2.41208	reject	1/9	2.86912
27	1/9	1	1/9	0.97425	14	accept	1	1.4244	accept	1	1.56427
27	1/4	1	1/4	0.974	14	reject	1		reject	1
27	7/3	0	7/3	0.028	14	accept	7/3	3.18765	accept	7/3	3.34349
27	1	0	1	0.0285	14	reject	7/3		reject	7/3
27	2/3	0	2/3	0.02875	14	accept	3/2	1.80412	accept	3/2	1.93069
27	3/7	0.375	3/7	0.4215	14	reject	3/2		reject	3/2
27	3/2	0	3/2	0.02625	14	accept	1/4	2.72351	accept	1/4	5.2686
28	1/9	0.875	1/9	0.96375	14	reject	1/4	5.38872	reject	1/4	6.39076
28	1/4	0.875	1/4	0.85325	14	accept	2/3	1.70536	accept	2/3	1.88472
28	7/3	0	7/3	0.02475	14	reject	2/3		reject	2/3
28	1	0	1	0.0315	14	accept	3/7	2.49715	accept	3/7	2.83838
28	2/3	0	2/3	0.05575	14	reject	3/7		reject	3/7
28	3/7	0.25	3/7	0.37925	14	accept	1/9		accept	1/9
28	3/2	0	3/2	0.0235	14	reject	1/9	2.74887	reject	1/9	3.37212
29	1/9	1	1/9	0.86525	15	accept	1/4	1.40552	accept	1/4	2.26518
29	1/4	0.375	1/4	0.38475	15	reject	1/4	3.09187	reject	1/4
29	7/3	0	7/3	0.04	15	accept	1	1.37067	accept	1	1.20141
29	1	0	1	0.02625	15	reject	1		reject	1
29	2/3	0	2/3	0.038	15	accept	7/3	1.48718	accept	7/3	1.63423
29	3/7	0	3/7	0.105	15	reject	7/3		reject	7/3
29	3/2	0	3/2	0.036	15	accept	3/2	1.0409	accept	3/2	1.36725
30	1/9	1	1/9	0.9725	15	reject	3/2		reject	3/2
30	1/4	1	1/4	0.93925	15	accept	2/3	1.45496	accept	2/3	1.35228
30	7/3	0	7/3	0.023	15	reject	2/3		reject	2/3
30	1	0	1	0.05875	15	accept	1/9	2.48621	accept	1/9	3.34369
30	2/3	0.25	2/3	0.23875	15	reject	1/9	2.99933	reject	1/9	3.3872
30	3/7	0.875	3/7	0.7265	15	accept	3/7	1.56865	accept	3/7	1.70067
30	3/2	0	3/2	0.03	15	reject	3/7		reject	3/7
31	1/9	1	1/9	0.976	16	accept	7/3	0.995253	accept	7/3	1.19473
31	1/4	1	1/4	0.974	16	reject	7/3		reject	7/3
31	7/3	1	7/3	0.9215	16	accept	3/2	1.19264	accept	3/2	1.47414
31	1	0	1	0.02875	16	reject	3/2		reject	3/2
31	2/3	0.5	2/3	0.44675	16	accept	1/4		accept	1/4
31	3/7	1	3/7	0.9595	16	reject	1/4	0.990172	reject	1/4	1.31404
31	3/2	0.25	3/2	0.273	16	accept	1	1.39348	accept	1	1.9284
32	1/9	0.25	1/9	0.09475	16	reject	1	1.48448	reject	1	1.89264
32	1/4	0.125	1/4	0.04275	16	accept	2/3		accept	2/3
32	7/3	0	7/3	0.02325	16	reject	2/3	1.36485	reject	2/3	1.67763
32	1	0	1	0.027	16	accept	3/7		accept	3/7
32	2/3	0	2/3	0.0335	16	reject	3/7	1.03227	reject	3/7	1.47427
32	3/7	0	3/7	0.0305	16	accept	1/9		accept	1/9
32	3/2	0	3/2	0.0225	16	reject	1/9	1.18457	reject	1/9	1.25227
33	1/9	0	1/9	0.1115	17	accept	7/3	2.12609	accept	7/3	1.80466
33	1/4	0	1/4	0.04025	17	reject	7/3		reject	7/3
33	7/3	0	7/3	0.027	17	accept	3/2	1.44565	accept	3/2	1.8855
33	1	0	1	0.02425	17	reject	3/2		reject	3/2
33	2/3	0	2/3	0.0225	17	accept	1/4	2.50824	accept	1/4	2.64841
33	3/7	0	3/7	0.02825	17	reject	1/4		reject	1/4
33	3/2	0	3/2	0.0265	17	accept	1	1.93648	accept	1	2.03337
34	1/9	1	1/9	0.97225	17	reject	1		reject	1
34	1/4	1	1/4	0.968	17	accept	2/3	2.12538	accept	2/3	2.17306
34	7/3	0	7/3	0.03125	17	reject	2/3		reject	2/3
34	1	0.5	1	0.52825	17	accept	3/7	2.16928	accept	3/7	2.46239
34	2/3	1	2/3	0.82425	17	reject	3/7		reject	3/7
34	3/7	1	3/7	0.94925	17	accept	1/9	3.05597	accept	1/9	3.18298
34	3/2	0	3/2	0.08575	17	reject	1/9		reject	1/9
35	1/9	0	1/9	0.02825	18	accept	1	1.16133	accept	1	1.19792
35	1/4	0	1/4	0.0285	18	reject	1		reject	1
35	7/3	0	7/3	0.02325	18	accept	7/3	1.05	accept	7/3	1.21144
35	1	0	1	0.03025	18	reject	7/3		reject	7/3
35	2/3	0	2/3	0.02875	18	accept	3/2	0.948222	accept	3/2	1.19825
35	3/7	0	3/7	0.026	18	reject	3/2		reject	3/2
35	3/2	0	3/2	0.02625	18	accept	1/4	1.40907	accept	1/4	1.45121
36	1/9	1	1/9	0.974	18	reject	1/4		reject	1/4
36	1/4	0.875	1/4	0.921	18	accept	3/7	1.36937	accept	3/7	1.36776
36	7/3	0	7/3	0.03225	18	reject	3/7		reject	3/7
36	1	0	1	0.02125	18	accept	2/3	1.3039	accept	2/3	1.27139
36	2/3	0	2/3	0.041	18	reject	2/3		reject	2/3
36	3/7	0.375	3/7	0.32	18	accept	1/9	2.9677	accept	1/9	1.594
36	3/2	0	3/2	0.02375	18	reject	1/9	3.85329	reject	1/9
37	1/9	0.375	1/9	0.1935	19	accept	1/9	2.01755	accept	1/9
37	1/4	0	1/4	0.078	19	reject	1/9	2.52885	reject	1/9	3.19726
37	7/3	0	7/3	0.024	19	accept	1	1.41928	accept	1	1.4869
37	1	0	1	0.0315	19	reject	1		reject	1
37	2/3	0	2/3	0.0325	19	accept	7/3	1.09124	accept	7/3	1.2886
37	3/7	0	3/7	0.037	19	reject	7/3		reject	7/3
37	3/2	0	3/2	0.0295	19	accept	3/2	1.07518	accept	3/2	1.33951
38	1/9	1	1/9	0.97675	19	reject	3/2		reject	3/2
38	1/4	1	1/4	0.96975	19	accept	1/4	2.18647	accept	1/4	3.69952
38	7/3	0.375	7/3	0.2635	19	reject	1/4	4.54662	reject	1/4
38	1	0	1	0.03775	19	accept	2/3	1.57539	accept	2/3	1.69126
38	2/3	0.375	2/3	0.314	19	reject	2/3		reject	2/3
38	3/7	0.875	3/7	0.894	19	accept	3/7	1.76454	accept	3/7	2.22763
38	3/2	0	3/2	0.07125	19	reject	3/7		reject	3/7
39	1/9	1	1/9	0.9645	20	accept	7/3	2.00327	accept	7/3	2.22561
39	1/4	1	1/4	0.945	20	reject	7/3		reject	7/3
39	7/3	0	7/3	0.029	20	accept	3/2	2.76374	accept	3/2	2.56141
39	1	0.375	1	0.59325	20	reject	3/2		reject	3/2
39	2/3	0.875	2/3	0.8055	20	accept	1/4	4.98294	accept	1/4
39	3/7	1	3/7	0.903	20	reject	1/4	2.46493	reject	1/4	3.34133
39	3/2	0.125	3/2	0.1115	20	accept	1	2.88445	accept	1	3.20832
40	1/9	0.875	1/9	0.94325	20	reject	1		reject	1
40	1/4	0.375	1/4	0.4795	20	accept	2/3	4.59378	accept	2/3	5.4505
40	7/3	0	7/3	0.02375	20	reject	2/3		reject	2/3
40	1	0	1	0.02525	20	accept	3/7	3.04564	accept	3/7
40	2/3	0	2/3	0.03025	20	reject	3/7	4.02985	reject	3/7	6.09041
40	3/7	0.125	3/7	0.098	20	accept	1/9		accept	1/9
40	3/2	0	3/2	0.0295	20	reject	1/9	2.21734	reject	1/9	2.11455
41	1/9	0.875	1/9	0.84675	21	accept	7/3	1.28775	accept	7/3	1.48828
41	1/4	0.375	1/4	0.42225	21	reject	7/3		reject	7/3
41	7/3	0	7/3	0.0265	21	accept	3/2	1.29673	accept	3/2	1.45707
41	1	0	1	0.036	21	reject	3/2		reject	3/2
41	2/3	0	2/3	0.0545	21	accept	1/4	4.14578	accept	1/4
41	3/7	0.125	3/7	0.1535	21	reject	1/4	2.86889	reject	1/4	4.2205
41	3/2	0	3/2	0.025	21	accept	1	1.39052	accept	1	1.46066
42	1/9	1	1/9	0.97825	21	reject	1		reject	1
42	1/4	1	1/4	0.96075	21	accept	2/3	1.5884	accept	2/3	1.80844
42	7/3	0.125	7/3	0.19175	21	reject	2/3		reject	2/3
42	1	0	1	0.028	21	accept	3/7	2.60272	accept	3/7	3.10172
42	2/3	0	2/3	0.029	21	reject	3/7		reject	3/7
42	3/7	0.25	3/7	0.3085	21	accept	1/9		accept	1/9
42	3/2	0	3/2	0.02475	21	reject	1/9	1.44535	reject	1/9	1.83455
43	1/9	1	1/9	0.97475	22	accept	1	1.58476	accept	1	2.21508
43	1/4	1	1/4	0.9695	22	reject	1		reject	1
43	7/3	0	7/3	0.0305	22	accept	7/3	1.7184	accept	7/3	1.88252
43	1	0	1	0.195	22	reject	7/3	1.31102	reject	7/3
43	2/3	0.875	2/3	0.653	22	accept	3/2	1.73585	accept	3/2	1.95324
43	3/7	1	3/7	0.9105	22	reject	3/2		reject	3/2
43	3/2	0	3/2	0.065	22	accept	1/4		accept	1/4
44	1/9	0	1/9	0.02325	22	reject	1/4	1.63216	reject	1/4	1.55569
44	1/4	0	1/4	0.027	22	accept	2/3	3.78277	accept	2/3	3.71305
44	7/3	0	7/3	0.023	22	reject	2/3	2.39044	reject	2/3	3.51094
44	1	0	1	0.026	22	accept	3/7		accept	3/7
44	2/3	0	2/3	0.02475	22	reject	3/7	1.94309	reject	3/7	2.25725
44	3/7	0	3/7	0.02675	22	accept	1/9		accept	1/9
44	3/2	0	3/2	0.02825	22	reject	1/9	1.0496	reject	1/9	1.32424
45	1/9	1	1/9	0.9765	23	accept	7/3	4.10809	accept	7/3	4.2518
45	1/4	0.875	1/4	0.96775	23	reject	7/3	4.58994	reject	7/3
45	7/3	0	7/3	0.02525	23	accept	3/2	3.4087	accept	3/2	3.78246
45	1	0	1	0.0275	23	reject	3/2	2.35897	reject	3/2
45	2/3	0.25	2/3	0.10225	23	accept	1/4	6.31117	accept	1/4
45	3/7	0.75	3/7	0.68625	23	reject	1/4	3.60839	reject	1/4	4.6065
45	3/2	0	3/2	0.0265	23	accept	1	2.75296	accept	1	3.60525
46	1/9	0	1/9	0.034	23	reject	1		reject	1
46	1/4	0	1/4	0.0285	23	accept	2/3	3.82366	accept	2/3	4.90983
46	7/3	0	7/3	0.0295	23	reject	2/3	6.43351	reject	2/3
46	1	0	1	0.02725	23	accept	3/7	3.28459	accept	3/7	5.81012
46	2/3	0	2/3	0.024	23	reject	3/7	4.65203	reject	3/7	5.63318
46	3/7	0	3/7	0.028	23	accept	1/9	5.39463	accept	1/9
46	3/2	0	3/2	0.02425	23	reject	1/9	4.22037	reject	1/9	3.43895
47	1/9	0.875	1/9	0.61325	24	accept	7/3	1.10829	accept	7/3	1.78009
47	1/4	0	1/4	0.1885	24	reject	7/3	5.27957	reject	7/3
47	7/3	0	7/3	0.0245	24	accept	3/2	1.78843	accept	3/2	1.62975
47	1	0	1	0.0275	24	reject	3/2		reject	3/2
47	2/3	0	2/3	0.04325	24	accept	1/4	6.41267	accept	1/4
47	3/7	0	3/7	0.07675	24	reject	1/4	3.15247	reject	1/4	2.34288
47	3/2	0	3/2	0.0315	24	accept	1	1.64212	accept	1	1.74425
48	1/9	1	1/9	0.8805	24	reject	1		reject	1
48	1/4	0.125	1/4	0.31425	24	accept	2/3	2.31533	accept	2/3	2.73747
48	7/3	0	7/3	0.0285	24	reject	2/3	4.6861	reject	2/3
48	1	0	1	0.0275	24	accept	3/7	2.46093	accept	3/7	3.19133
48	2/3	0	2/3	0.0315	24	reject	3/7	3.88675	reject	3/7	3.01753
48	3/7	0	3/7	0.06875	24	accept	1/9	8.96097	accept	1/9
48	3/2	0	3/2	0.026	24	reject	1/9	3.55311	reject	1/9	1.69012
49	1/9	0	1/9	0.02975	25	accept	1	1.8943	accept	1	2.33484
49	1/4	0	1/4	0.02275	25	reject	1		reject	1
49	7/3	0	7/3	0.02275	25	accept	7/3	3.83808	accept	7/3	4.27292
49	1	0	1	0.023	25	reject	7/3	3.8232	reject	7/3
49	2/3	0	2/3	0.0285	25	accept	3/2	4.47317	accept	3/2	3.66589
49	3/7	0	3/7	0.02525	25	reject	3/2		reject	3/2
49	3/2	0	3/2	0.0235	25	accept	1/4		accept	1/4
50	1/9	0.875	1/9	0.73675	25	reject	1/4	2.68043	reject	1/4	3.64079
50	1/4	0	1/4	0.24075	25	accept	3/7	3.59262	accept	3/7	4.53941
50	7/3	0	7/3	0.02575	25	reject	3/7	3.84175	reject	3/7	4.68537
50	1	0	1	0.031	25	accept	2/3	2.98077	accept	2/3	3.13748
50	2/3	0	2/3	0.03375	25	reject	2/3	2.59609	reject	2/3
50	3/7	0	3/7	0.0785	25	accept	1/9		accept	1/9
50	3/2	0	3/2	0.027	25	reject	1/9	2.57178	reject	1/9	2.39818
51	1/9	1	1/9	0.97675	26	accept	1	1.61055	accept	1	1.86419
51	1/4	1	1/4	0.9715	26	reject	1		reject	1
51	7/3	0	7/3	0.026	26	accept	7/3	2.76886	accept	7/3	2.09229
51	1	0.75	1	0.80275	26	reject	7/3	1.83925	reject	7/3
51	2/3	1	2/3	0.93425	26	accept	3/2	1.78588	accept	3/2	1.93767
51	3/7	1	3/7	0.96275	26	reject	3/2		reject	3/2
51	3/2	0	3/2	0.0825	26	accept	1/4	3.08399	accept	1/4
52	1/9	0.25	1/9	0.17725	26	reject	1/4	1.56323	reject	1/4	2.45183
52	1/4	0	1/4	0.066	26	accept	2/3	1.92618	accept	2/3	2.46358
52	7/3	0	7/3	0.02725	26	reject	2/3		reject	2/3
52	1	0	1	0.0275	26	accept	3/7	2.85532	accept	3/7	3.15811
52	2/3	0	2/3	0.0295	26	reject	3/7	3.37193	reject	3/7	2.97916
52	3/7	0	3/7	0.03875	26	accept	1/9		accept	1/9
52	3/2	0	3/2	0.02325	26	reject	1/9	2.25787	reject	1/9	1.73966
53	1/9	1	1/9	0.946	27	accept	7/3	0.874299	accept	7/3	1.08402
53	1/4	0.625	1/4	0.55275	27	reject	7/3		reject	7/3
53	7/3	0	7/3	0.03475	27	accept	3/2	0.895135	accept	3/2	1.12322
53	1	0	1	0.0285	27	reject	3/2		reject	3/2
53	2/3	0	2/3	0.03775	27	accept	1/4		accept	1/4
53	3/7	0	3/7	0.12475	27	reject	1/4	1.29593	reject	1/4	1.55027
53	3/2	0	3/2	0.02525	27	accept	1	1.07975	accept	1	1.21347
54	1/9	0.125	1/9	0.02625	27	reject	1		reject	1
54	1/4	0	1/4	0.0255	27	accept	3/7	2.98371	accept	3/7	3.37013
54	7/3	0	7/3	0.031	27	reject	3/7	1.87454	reject	3/7	3.12667
54	1	0	1	0.023	27	accept	2/3	1.33614	accept	2/3	1.66007
54	2/3	0	2/3	0.029	27	reject	2/3		reject	2/3
54	3/7	0	3/7	0.0285	27	accept	1/9		accept	1/9
54	3/2	0	3/2	0.02775	27	reject	1/9	0.820797	reject	1/9	1.00408
55	1/9	1	1/9	0.97475	28	accept	1	1.63495	accept	1	1.83376
55	1/4	0.875	1/4	0.9595	28	reject	1		reject	1
55	7/3	0	7/3	0.0245	28	accept	7/3	1.46865	accept	7/3	1.69177
55	1	0	1	0.0255	28	reject	7/3		reject	7/3
55	2/3	0	2/3	0.03475	28	accept	3/2	1.62659	accept	3/2	1.70885
55	3/7	0.375	3/7	0.41875	28	reject	3/2		reject	3/2
55	3/2	0	3/2	0.023	28	accept	1/4	1.57729	accept	1/4
56	1/9	0	1/9	0.048	28	reject	1/4	3.15875	reject	1/4	3.20827
56	1/4	0	1/4	0.028	28	accept	3/7	2.84553	accept	3/7	3.61678
56	7/3	0	7/3	0.02175	28	reject	3/7	3.07174	reject	3/7	3.9517
56	1	0	1	0.0255	28	accept	2/3	2.66023	accept	2/3	2.52962
56	2/3	0	2/3	0.0265	28	reject	2/3		reject	2/3
56	3/7	0	3/7	0.02475	28	accept	1/9	2.28995	accept	1/9
56	3/2	0	3/2	0.02375	28	reject	1/9	1.91617	reject	1/9	2.22156
57	1/9	1	1/9	0.9785	29	accept	1	0.926243	accept	1	1.09643
57	1/4	1	1/4	0.97325	29	reject	1		reject	1
57	7/3	0	7/3	0.02575	29	accept	7/3	1.08074	accept	7/3	1.26649
57	1	0.125	1	0.0415	29	reject	7/3		reject	7/3
57	2/3	0.375	2/3	0.35225	29	accept	3/2	0.860926	accept	3/2	1.18228
57	3/7	0.875	3/7	0.90075	29	reject	3/2		reject	3/2
57	3/2	0	3/2	0.02375	29	accept	1/4	1.29157	accept	1/4	2.12005
58	1/9	1	1/9	0.94925	29	reject	1/4	1.03424	reject	1/4	2.22024
58	1/4	0.5	1/4	0.68975	29	accept	3/7	1.14006	accept	3/7	1.65255
58	7/3	0	7/3	0.02275	29	reject	3/7		reject	3/7
58	1	0	1	0.028	29	accept	2/3	1.24118	accept	2/3	1.299
58	2/3	0	2/3	0.05375	29	reject	2/3		reject	2/3
58	3/7	0.25	3/7	0.215	29	accept	1/9		accept	1/9
58	3/2	0	3/2	0.02275	29	reject	1/9	1.64823	reject	1/9	1.73224
59	1/9	1	1/9	0.97175	30	accept	1	1.19236	accept	1	1.36132
59	1/4	0.75	1/4	0.80425	30	reject	1		reject	1
59	7/3	0	7/3	0.0235	30	accept	7/3	1.00603	accept	7/3	1.15152
59	1	0	1	0.02775	30	reject	7/3		reject	7/3
59	2/3	0	2/3	0.03125	30	accept	3/2	0.943138	accept	3/2	1.22058
59	3/7	0	3/7	0.21125	30	reject	3/2		reject	3/2
59	3/2	0	3/2	0.0245	30	accept	1/4		accept	1/4
60	1/9	1	1/9	0.9655	30	reject	1/4	1.31366	reject	1/4	1.39909
60	1/4	0.75	1/4	0.85125	30	accept	3/7	1.03185	accept	3/7
60	7/3	0	7/3	0.02925	30	reject	3/7	1.35687	reject	3/7	1.64938
60	1	0	1	0.0335	30	accept	2/3	1.23989	accept	2/3	1.65471
60	2/3	0.25	2/3	0.0825	30	reject	2/3	1.33463	reject	2/3
60	3/7	0.25	3/7	0.351	30	accept	1/9		accept	1/9
60	3/2	0	3/2	0.03675	30	reject	1/9	1.07498	reject	1/9	1.21521
61	1/9	1	1/9	0.9765	31	accept	1/9		accept	1/9
61	1/4	0.75	1/4	0.9035	31	reject	1/9	1.10226	reject	1/9	1.19105
61	7/3	0	7/3	0.029	31	accept	1	1.37618	accept	1	1.94622
61	1	0	1	0.02725	31	reject	1		reject	1
61	2/3	0.125	2/3	0.0595	31	accept	7/3		accept	7/3
61	3/7	0.5	3/7	0.3635	31	reject	7/3	2.74471	reject	7/3	2.76517
61	3/2	0	3/2	0.0275	31	accept	3/2	4.17241	accept	3/2	3.54627
62	1/9	0.75	1/9	0.8545	31	reject	3/2	4.21885	reject	3/2	4.37823
62	1/4	0.25	1/4	0.215	31	accept	1/4		accept	1/4
62	7/3	0	7/3	0.02575	31	reject	1/4	1.31035	reject	1/4	1.44803
62	1	0	1	0.01775	31	accept	2/3	2.6626	accept	2/3	3.84461
62	2/3	0	2/3	0.03	31	reject	2/3	2.97068	reject	2/3	3.77872
62	3/7	0	3/7	0.0465	31	accept	3/7		accept	3/7
62	3/2	0	3/2	0.0265	31	reject	3/7	1.59297	reject	3/7	2.22716
63	1/9	0	1/9	0.0305	32	accept	1/4	1.38328	accept	1/4	1.68157
63	1/4	0	1/4	0.02425	32	reject	1/4	1.7777	reject	1/4
63	7/3	0	7/3	0.0275	32	accept	1	0.991714	accept	1	1.25052
63	1	0	1	0.028	32	reject	1		reject	1
63	2/3	0	2/3	0.02475	32	accept	7/3	0.969619	accept	7/3	1.22672
63	3/7	0	3/7	0.02525	32	reject	7/3		reject	7/3
63	3/2	0	3/2	0.02325	32	accept	3/2	1.11214	accept	3/2	1.23126
					32	reject	3/2		reject	3/2
					32	accept	2/3	1.26146	accept	2/3	1.36142
					32	reject	2/3		reject	2/3
					32	accept	1/9	1.82776	accept	1/9	2.07932
					32	reject	1/9	1.91428	reject	1/9
					32	accept	3/7	1.27423	accept	3/7	1.50421
					32	reject	3/7		reject	3/7
					33	accept	7/3	1.13144	accept	7/3	1.26941
					33	reject	7/3		reject	7/3
					33	accept	3/2	1.06367	accept	3/2	1.46562
					33	reject	3/2		reject	3/2
					33	accept	1/4	4.58005	accept	1/4	3.62806
					33	reject	1/4		reject	1/4
					33	accept	1	1.30788	accept	1	1.80443
					33	reject	1		reject	1
					33	accept	2/3	2.23145	accept	2/3	2.16485
					33	reject	2/3		reject	2/3
					33	accept	3/7	3.22277	accept	3/7	2.74897
					33	reject	3/7		reject	3/7
					33	accept	1/9	4.36117	accept	1/9	6.23816
					33	reject	1/9		reject	1/9
					34	accept	1	2.83979	accept	1	4.07258
					34	reject	1	3.37063	reject	1	3.92731
					34	accept	7/3	1.98264	accept	7/3	2.03781
					34	reject	7/3		reject	7/3
					34	accept	3/2	2.25737	accept	3/2	2.76257
					34	reject	3/2		reject	3/2
					34	accept	1/4		accept	1/4
					34	reject	1/4	2.26933	reject	1/4	2.07186
					34	accept	3/7		accept	3/7
					34	reject	3/7	1.49282	reject	3/7	2.57664
					34	accept	2/3		accept	2/3
					34	reject	2/3	2.22365	reject	2/3	3.44342
					34	accept	1/9		accept	1/9
					34	reject	1/9	1.71665	reject	1/9	1.72893
					35	accept	1	2.41173	accept	1	2.34273
					35	reject	1		reject	1
					35	accept	7/3	2.06511	accept	7/3	2.09347
					35	reject	7/3		reject	7/3
					35	accept	3/2	1.81376	accept	3/2	2.21011
					35	reject	3/2		reject	3/2
					35	accept	1/4	3.04714	accept	1/4	2.87315
					35	reject	1/4		reject	1/4
					35	accept	3/7	2.36812	accept	3/7	2.70104
					35	reject	3/7		reject	3/7
					35	accept	2/3	2.28179	accept	2/3	2.48093
					35	reject	2/3		reject	2/3
					35	accept	1/9	2.99723	accept	1/9	3.16896
					35	reject	1/9		reject	1/9
					36	accept	7/3	2.08055	accept	7/3	2.26381
					36	reject	7/3		reject	7/3
					36	accept	1	2.12921	accept	1	2.06082
					36	reject	1		reject	1
					36	accept	3/2	1.9974	accept	3/2	2.13576
					36	reject	3/2		reject	3/2
					36	accept	1/4	2.38844	accept	1/4
					36	reject	1/4	2.50192	reject	1/4	2.8321
					36	accept	2/3	2.21845	accept	2/3	2.51102
					36	reject	2/3		reject	2/3
					36	accept	3/7	2.57261	accept	3/7	3.3769
					36	reject	3/7	3.1518	reject	3/7	4.01185
					36	accept	1/9		accept	1/9
					36	reject	1/9	2.09991	reject	1/9	1.93124
					37	accept	1/4	1.36702	accept	1/4	1.91636
					37	reject	1/4		reject	1/4
					37	accept	1	1.18809	accept	1	1.42946
					37	reject	1		reject	1
					37	accept	7/3	0.967727	accept	7/3	1.24978
					37	reject	7/3		reject	7/3
					37	accept	3/2	1.28587	accept	3/2	1.33007
					37	reject	3/2		reject	3/2
					37	accept	1/9	2.08022	accept	1/9	2.31165
					37	reject	1/9	2.36598	reject	1/9
					37	accept	2/3	1.43349	accept	2/3	1.50645
					37	reject	2/3		reject	2/3
					37	accept	3/7	1.33474	accept	3/7	1.68513
					37	reject	3/7		reject	3/7
					38	accept	1	1.42702	accept	1	1.76945
					38	reject	1		reject	1
					38	accept	7/3	1.95295	accept	7/3	2.63071
					38	reject	7/3	2.98329	reject	7/3
					38	accept	3/2	1.80711	accept	3/2	2.08042
					38	reject	3/2		reject	3/2
					38	accept	1/4		accept	1/4
					38	reject	1/4	1.82634	reject	1/4	1.58666
					38	accept	3/7	6.46347	accept	3/7
					38	reject	3/7	2.41262	reject	3/7	2.20939
					38	accept	2/3	2.37413	accept	2/3	2.58301
					38	reject	2/3	3.33583	reject	2/3	2.9195
					38	accept	1/9		accept	1/9
					38	reject	1/9	1.16989	reject	1/9	1.33289
					39	accept	1/9		accept	1/9
					39	reject	1/9	2.24575	reject	1/9	2.32304
					39	accept	1	2.86027	accept	1	4.18089
					39	reject	1	3.42558	reject	1	4.26534
					39	accept	7/3	1.86671	accept	7/3	2.04183
					39	reject	7/3		reject	7/3
					39	accept	3/2	2.75444	accept	3/2	3.14885
					39	reject	3/2	3.47227	reject	3/2
					39	accept	1/4		accept	1/4
					39	reject	1/4	2.88056	reject	1/4	2.71167
					39	accept	2/3	1.365	accept	2/3
					39	reject	2/3	2.46117	reject	2/3	3.72336
					39	accept	3/7		accept	3/7
					39	reject	3/7	3.27963	reject	3/7	3.17488
					40	accept	1/4	3.656	accept	1/4	3.35933
					40	reject	1/4	1.65067	reject	1/4	3.38438
					40	accept	1	1.3226	accept	1	1.37484
					40	reject	1		reject	1
					40	accept	7/3	1.08903	accept	7/3	1.24228
					40	reject	7/3		reject	7/3
					40	accept	3/2	1.04371	accept	3/2	1.31204
					40	reject	3/2		reject	3/2
					40	accept	2/3	1.29782	accept	2/3	1.66689
					40	reject	2/3		reject	2/3
					40	accept	1/9	2.26765	accept	1/9
					40	reject	1/9	1.36276	reject	1/9	1.92414
					40	accept	3/7	2.31983	accept	3/7	2.39408
					40	reject	3/7	3.81887	reject	3/7
					41	accept	7/3	0.898715	accept	7/3	1.15034
					41	reject	7/3		reject	7/3
					41	accept	3/2	1.05922	accept	3/2	1.21237
					41	reject	3/2		reject	3/2
					41	accept	1/4	1.96952	accept	1/4	2.03274
					41	reject	1/4	1.43797	reject	1/4	2.09792
					41	accept	1	1.09602	accept	1	1.30543
					41	reject	1		reject	1
					41	accept	2/3	1.29888	accept	2/3	1.44542
					41	reject	2/3		reject	2/3
					41	accept	3/7	1.41734	accept	3/7	1.77022
					41	reject	3/7	1.76743	reject	3/7
					41	accept	1/9	1.78749	accept	1/9
					41	reject	1/9	1.12874	reject	1/9	1.7604
					42	accept	1/9		accept	1/9
					42	reject	1/9	2.0479	reject	1/9	1.58317
					42	accept	1	1.36278	accept	1	1.57951
					42	reject	1		reject	1
					42	accept	7/3	4.59298	accept	7/3	4.98532
					42	reject	7/3	6.55927	reject	7/3
					42	accept	3/2	1.87613	accept	3/2	2.08322
					42	reject	3/2		reject	3/2
					42	accept	1/4		accept	1/4
					42	reject	1/4	2.21482	reject	1/4	2.85417
					42	accept	2/3	2.09216	accept	2/3	2.13882
					42	reject	2/3		reject	2/3
					42	accept	3/7	3.46962	accept	3/7	4.20296
					42	reject	3/7	4.52721	reject	3/7	6.12297
					43	accept	1/4		accept	1/4
					43	reject	1/4	1.41398	reject	1/4	1.53385
					43	accept	7/3	1.49575	accept	7/3	1.54694
					43	reject	7/3		reject	7/3
					43	accept	3/2	1.48686	accept	3/2	1.81598
					43	reject	3/2		reject	3/2
					43	accept	1	1.62147	accept	1	2.30877
					43	reject	1		reject	1
					43	accept	2/3	1.8847	accept	2/3	2.62957
					43	reject	2/3	1.93892	reject	2/3	2.40172
					43	accept	3/7		accept	3/7
					43	reject	3/7	1.39277	reject	3/7	1.93313
					43	accept	1/9		accept	1/9
					43	reject	1/9	1.24292	reject	1/9	1.32402
					44	accept	7/3	1.26696	accept	7/3	1.52474
					44	reject	7/3		reject	7/3
					44	accept	3/2	1.44438	accept	3/2	1.58796
					44	reject	3/2		reject	3/2
					44	accept	1/4	1.44643	accept	1/4	1.59342
					44	reject	1/4		reject	1/4
					44	accept	1	1.4177	accept	1	1.64938
					44	reject	1		reject	1
					44	accept	2/3	1.43139	accept	2/3	1.61313
					44	reject	2/3		reject	2/3
					44	accept	3/7	1.46534	accept	3/7	1.64746
					44	reject	3/7		reject	3/7
					44	accept	1/9	1.45473	accept	1/9	1.61673
					44	reject	1/9		reject	1/9
					45	accept	7/3	1.47963	accept	7/3	1.38505
					45	reject	7/3		reject	7/3
					45	accept	3/2	1.12744	accept	3/2	1.57965
					45	reject	3/2		reject	3/2
					45	accept	1/4	4.01001	accept	1/4
					45	reject	1/4	2.84079	reject	1/4	2.62852
					45	accept	1	1.48792	accept	1	2.04793
					45	reject	1		reject	1
					45	accept	2/3	4.47589	accept	2/3	4.04524
					45	reject	2/3	5.20502	reject	2/3
					46	accept	3/7	7.90784	accept	3/7	6.45169
					46	reject	3/7	4.28792	reject	3/7	5.1911
					46	accept	1/9		accept	1/9
					46	reject	1/9	1.52358	reject	1/9	1.61065
					47	accept	1	1.69113	accept	1	1.05223
					47	reject	1		reject	1
					47	accept	7/3	0.932734	accept	7/3	1.15876
					47	reject	7/3		reject	7/3
					47	accept	3/2	1.44554	accept	3/2	1.08235
					47	reject	3/2		reject	3/2
					47	accept	1/4	1.37748	accept	1/4	1.25949
					47	reject	1/4		reject	1/4
					47	accept	3/7	1.45075	accept	3/7	1.21484
					47	reject	3/7		reject	3/7
					47	accept	2/3	0.969109	accept	2/3	1.09176
					47	reject	2/3		reject	2/3
					47	accept	1/9	1.77383	accept	1/9	1.39577
					47	reject	1/9		reject	1/9
					48	accept	1	1.99383	accept	1	1.93698
					48	reject	1		reject	1
					48	accept	7/3	1.66835	accept	7/3	1.8455
					48	reject	7/3		reject	7/3
					48	accept	3/2	1.73868	accept	3/2	1.8897
					48	reject	3/2		reject	3/2
					48	accept	1/4	3.2383	accept	1/4	3.53746
					48	reject	1/4		reject	1/4
					48	accept	3/7	2.37531	accept	3/7	2.77589
					48	reject	3/7		reject	3/7
					48	accept	2/3	2.10191	accept	2/3	2.25624
					48	reject	2/3		reject	2/3
					48	accept	1/9	2.19667	accept	1/9	4.25242
					48	reject	1/9	2.18532	reject	1/9	3.9889
					49	accept	1/9		accept	1/9
					49	reject	1/9	2.77489	reject	1/9	3.96514
					49	accept	1	2.42294	accept	1	2.23512
					49	reject	1		reject	1
					49	accept	7/3	1.99676	accept	7/3	2.1759
					49	reject	7/3		reject	7/3
					49	accept	3/2	2.03844	accept	3/2	2.20148
					49	reject	3/2		reject	3/2
					49	accept	1/4	4.92658	accept	1/4	4.85611
					49	reject	1/4	4.75566	reject	1/4	5.19221
					49	accept	2/3	2.25532	accept	2/3	2.60832
					49	reject	2/3		reject	2/3
					49	accept	3/7	3.19799	accept	3/7	3.48292
					49	reject	3/7		reject	3/7
					50	accept	1/4	1.67041	accept	1/4	1.78748
					50	reject	1/4		reject	1/4
					50	accept	1	1.12137	accept	1	1.33782
					50	reject	1		reject	1
					50	accept	7/3	1.07043	accept	7/3	1.22877
					50	reject	7/3		reject	7/3
					50	accept	3/2	1.05776	accept	3/2	1.27958
					50	reject	3/2		reject	3/2
					50	accept	2/3	1.29913	accept	2/3	1.45291
					50	reject	2/3		reject	2/3
					50	accept	1/9	1.98422	accept	1/9	2.20788
					50	reject	1/9		reject	1/9
					50	accept	3/7	1.47315	accept	3/7	1.62742
					50	reject	3/7		reject	3/7
					51	accept	1/9	3.81665	accept	1/9
					51	reject	1/9	2.63119	reject	1/9	3.75973
					51	accept	1	2.21021	accept	1	2.10023
					51	reject	1		reject	1
					51	accept	7/3	1.59079	accept	7/3	1.83538
					51	reject	7/3		reject	7/3
					51	accept	3/2	1.82489	accept	3/2	1.9327
					51	reject	3/2		reject	3/2
					51	accept	1/4	4.29099	accept	1/4	3.79817
					51	reject	1/4		reject	1/4
					51	accept	2/3	2.67482	accept	2/3	2.3789
					51	reject	2/3		reject	2/3
					51	accept	3/7	2.13883	accept	3/7	2.93968
					51	reject	3/7		reject	3/7
					52	accept	7/3	2.39833	accept	7/3	1.82994
					52	reject	7/3		reject	7/3
					52	accept	3/2	2.16673	accept	3/2	2.73294
					52	reject	3/2		reject	3/2
					52	accept	1/4		accept	1/4
					52	reject	1/4	1.90192	reject	1/4	2.05378
					52	accept	1	2.20069	accept	1
					52	reject	1	3.13399	reject	1	3.45599
					52	accept	2/3		accept	2/3
					52	reject	2/3	2.62315	reject	2/3	2.74768
					52	accept	3/7		accept	3/7
					52	reject	3/7	2.22244	reject	3/7	2.3447
					52	accept	1/9		accept	1/9
					52	reject	1/9	2.3689	reject	1/9	1.87745
					53	accept	7/3	1.3123	accept	7/3	1.21337
					53	reject	7/3		reject	7/3
					53	accept	3/2	1.1335	accept	3/2	1.39662
					53	reject	3/2		reject	3/2
					53	accept	1/4	3.22043	accept	1/4	2.92785
					53	reject	1/4		reject	1/4
					53	accept	1	1.5015	accept	1	1.7096
					53	reject	1		reject	1
					53	accept	2/3	2.0218	accept	2/3	1.93927
					53	reject	2/3		reject	2/3
					53	accept	3/7	1.91899	accept	3/7	2.36901
					53	reject	3/7		reject	3/7
					53	accept	1/9	3.26078	accept	1/9	4.22553
					53	reject	1/9	2.55265	reject	1/9
					54	accept	1	1.04353	accept	1	1.22564
					54	reject	1		reject	1
					54	accept	7/3	1.1547	accept	7/3	1.37498
					54	reject	7/3		reject	7/3
					54	accept	3/2	1.09136	accept	3/2	1.2254
					54	reject	3/2		reject	3/2
					54	accept	1/4	1.7649	accept	1/4	2.28657
					54	reject	1/4	1.46102	reject	1/4	2.2511
					54	accept	3/7	1.22414	accept	3/7	1.82998
					54	reject	3/7		reject	3/7
					54	accept	2/3	1.1227	accept	2/3	1.40467
					54	reject	2/3		reject	2/3
					54	accept	1/9		accept	1/9
					54	reject	1/9	1.18226	reject	1/9	1.55266
					55	accept	1	0.745297	accept	1	0.910605
					55	reject	1		reject	1
					55	accept	7/3	0.924966	accept	7/3	1.15997
					55	reject	7/3		reject	7/3
					55	accept	3/2	0.835553	accept	3/2	1.0313
					55	reject	3/2		reject	3/2
					55	accept	1/4	0.873615	accept	1/4	1.06541
					55	reject	1/4		reject	1/4
					55	accept	2/3	0.683345	accept	2/3	0.960244
					55	reject	2/3		reject	2/3
					55	accept	3/7	0.786477	accept	3/7	1.017
					55	reject	3/7		reject	3/7
					55	accept	1/9	1.22938	accept	1/9	1.15574
					55	reject	1/9	0.975706	reject	1/9
					56	accept	1/4	3.06441	accept	1/4
					56	reject	1/4	2.96809	reject	1/4	3.4686
					56	accept	1	2.53523	accept	1	2.41187
					56	reject	1		reject	1
					56	accept	7/3	1.80546	accept	7/3	1.94513
					56	reject	7/3		reject	7/3
					56	accept	3/2	1.76758	accept	3/2	2.12588
					56	reject	3/2		reject	3/2
					56	accept	2/3	3.0023	accept	2/3	3.3731
					56	reject	2/3		reject	2/3
					56	accept	1/9		accept	1/9
					56	reject	1/9	1.90665	reject	1/9	2.176
					56	accept	3/7	3.46207	accept	3/7	5.79921
					56	reject	3/7	3.0475	reject	3/7	5.82402
					57	accept	7/3	1.93262	accept	7/3	1.58053
					57	reject	7/3		reject	7/3
					57	accept	3/2	1.63257	accept	3/2	1.71336
					57	reject	3/2		reject	3/2
					57	accept	1/4	2.96664	accept	1/4	2.68054
					57	reject	1/4		reject	1/4
					57	accept	1	1.97803	accept	1	2.01538
					57	reject	1		reject	1
					57	accept	2/3	1.85772	accept	2/3	2.15872
					57	reject	2/3		reject	2/3
					57	accept	3/7	2.2839	accept	3/7	2.39437
					57	reject	3/7		reject	3/7
					57	accept	1/9	2.86866	accept	1/9	3.30299
					57	reject	1/9		reject	1/9
					58	accept	1	1.80765	accept	1	2.22337
					58	reject	1	2.55679	reject	1
					58	accept	7/3	1.63707	accept	7/3	1.83915
					58	reject	7/3		reject	7/3
					58	accept	3/2	1.72431	accept	3/2	1.93043
					58	reject	3/2		reject	3/2
					58	accept	1/4		accept	1/4
					58	reject	1/4	1.63779	reject	1/4	1.93952
					58	accept	3/7	2.98252	accept	3/7
					58	reject	3/7	2.37293	reject	3/7	2.8209
					58	accept	2/3	2.41533	accept	2/3	3.3634
					58	reject	2/3	1.66421	reject	2/3	3.72718
					58	accept	1/9		accept	1/9
					58	reject	1/9	1.59553	reject	1/9	1.6302
					59	accept	1	1.22932	accept	1	1.47799
					59	reject	1		reject	1
					59	accept	7/3	1.1369	accept	7/3	1.24169
					59	reject	7/3		reject	7/3
					59	accept	3/2	1.06872	accept	3/2	1.30343
					59	reject	3/2		reject	3/2
					59	accept	1/4	2.28573	accept	1/4
					59	reject	1/4	1.73264	reject	1/4	2.54918
					59	accept	2/3	1.72436	accept	2/3	1.75135
					59	reject	2/3		reject	2/3
					59	accept	3/7	2.19708	accept	3/7	2.39728
					59	reject	3/7	1.67559	reject	3/7
					59	accept	1/9		accept	1/9
					59	reject	1/9	1.36025	reject	1/9	1.67721
					60	accept	7/3	0.923717	accept	7/3	1.13255
					60	reject	7/3		reject	7/3
					60	accept	3/2	1.06277	accept	3/2	1.22414
					60	reject	3/2		reject	3/2
					60	accept	1/4	2.31504	accept	1/4
					60	reject	1/4	1.69352	reject	1/4	3.19297
					60	accept	1	1.37293	accept	1	1.44325
					60	reject	1		reject	1
					60	accept	2/3	1.62253	accept	2/3	1.86912
					60	reject	2/3		reject	2/3
					60	accept	3/7	2.44291	accept	3/7	3.1848
					60	reject	3/7		reject	3/7
					60	accept	1/9		accept	1/9
					60	reject	1/9	1.30135	reject	1/9	1.62835
					61	accept	1	1.48414	accept	1	1.66897
					61	reject	1		reject	1
					61	accept	7/3	1.43867	accept	7/3	1.58761
					61	reject	7/3		reject	7/3
					61	accept	3/2	1.33605	accept	3/2	1.6253
					61	reject	3/2		reject	3/2
					61	accept	1/4	1.83327	accept	1/4
					61	reject	1/4	1.5141	reject	1/4	2.33392
					61	accept	3/7	2.3915	accept	3/7	2.56066
					61	reject	3/7	2.21491	reject	3/7	2.78866
					61	accept	2/3	1.85539	accept	2/3	2.0507
					61	reject	2/3	1.70068	reject	2/3
					61	accept	1/9		accept	1/9
					61	reject	1/9	1.2785	reject	1/9	1.52965
					62	accept	1/4	2.88628	accept	1/4
					62	reject	1/4	2.52075	reject	1/4	3.16201
					62	accept	1	1.74144	accept	1	2.00778
					62	reject	1		reject	1
					62	accept	7/3	1.66526	accept	7/3	1.81025
					62	reject	7/3		reject	7/3
					62	accept	3/2	1.53681	accept	3/2	1.89151
					62	reject	3/2		reject	3/2
					62	accept	2/3	2.82204	accept	2/3	2.78238
					62	reject	2/3	3.44561	reject	2/3
					62	accept	1/9		accept	1/9
					62	reject	1/9	1.68082	reject	1/9	1.68683
					62	accept	3/7	3.53975	accept	3/7	4.14848
					62	reject	3/7	2.81699	reject	3/7	4.71204
					63	accept	1/9	1.82094	accept	1/9	2.3766
					63	reject	1/9	1.34434	reject	1/9
					63	accept	1	1.08977	accept	1	1.28063
					63	reject	1		reject	1
					63	accept	7/3	1.00323	accept	7/3	1.24966
					63	reject	7/3		reject	7/3
					63	accept	3/2	1.0699	accept	3/2	1.28212
					63	reject	3/2		reject	3/2
					63	accept	1/4	1.93659	accept	1/4	2.83439
					63	reject	1/4	2.39183	reject	1/4
					63	accept	2/3	1.45352	accept	2/3	1.4936
					63	reject	2/3		reject	2/3
					63	accept	3/7	1.66079	accept	3/7	1.90446
					63	reject	3/7		reject	3/7
					63	accept	1	1.42662	accept	1	1.4978
					63	reject	1		reject	1
					63	accept	7/3	2.01764	accept	7/3	1.81316
					63	reject	7/3		reject	7/3
					63	accept	3/2	1.4883	accept	3/2	1.6155
					63	reject	3/2		reject	3/2
					63	accept	1/4	2.23822	accept	1/4	1.56949
					63	reject	1/4		reject	1/4
					63	accept	3/7	1.41766	accept	3/7	1.56611
					63	reject	3/7		reject	3/7
					63	accept	2/3	1.20553	accept	2/3	1.49304
					63	reject	2/3		reject	2/3
					63	accept	1/9	1.56848	accept	1/9	1.65901
					63	reject	1/9		reject	1/9
