# Supplementary material for: The human dorsal anterior cingulate facilitates acceptance of unfair offers and regulates inequity aversion
Source: PLoS Biol. 2026 Feb 5;24(2):e3003007. doi: 10.1371/journal.pbio.3003007 (PMC12875481; doi:10.1371/journal.pbio.3003007)
Supplement: S2 Data — “Model” in the data represents a combination of variables in drift term. (XLSX) [file pbio.3003007.s011.xlsx]

## Sheet: 20240901-WAIC-n63
Model	WAIC
SR+DI+AI	7449.87
SR+DI+AI	7775.05
SR+OR	7833.89
SR+AI	9096.19
SR	9478.78
DI+AI	9842.21
AI	10658.9
DI	10830.7
Const	10935.3
