# Supplementary material for: The human dorsal anterior cingulate facilitates acceptance of unfair offers and regulates inequity aversion
Source: PLoS Biol. 2026 Feb 5;24(2):e3003007. doi: 10.1371/journal.pbio.3003007 (PMC12875481; doi:10.1371/journal.pbio.3003007)
Supplement: S3 Data — “Trial type” represents a reward ratio. For example, Trial type 0 corresponds to reward ratio of 1/9, and Trial type 4 corresponds to reward ratio of 1/1. (XLSX) [file pbio.3003007.s012.xlsx]

## Sheet: dumps
ID	Iteration	Trial type	Offer onset	Actual response time	Predicted response time
1	0	0	12	7.29504	4.5049
1	0	6	59.7	2.80713	2.01303
1	0	4	83.9	6.73464	2.28104
1	0	1	130.9	4.7987	3.66096
1	0	5	178.9	2.4649	2.24704
1	0	3	319.5	4.64075	2.95502
2	0	3	319.5	6.21037	4.01996
2	0	6	59.7	5.65229	3.78998
2	0	4	83.9	2.01372	2.30603
2	0	1	130.9	4.7566	2.87704
2	0	2	155.1	9.20843	19.0436
2	0	5	178.9	2.02699	2.53904
2	0	0	12	2.52981	1.94102
3	0	6	59.7	1.17803	1.14101
3	0	4	83.9	1.28868	1.29501
3	0	1	130.9	1.94305	1.83402
3	0	2	155.1	5.41465	3.52997
3	0	5	178.9	1.03407	1.24301
3	0	3	319.5	1.27879	1.81902
3	0	0	12	1.17736	1.10201
4	0	0	12	5.43696	3.32701
4	0	6	59.7	1.95236	2.26003
4	0	4	83.9	1.95004	2.70905
4	0	1	130.9	2.29372	3.28002
4	0	2	155.1	4.64806	3.22402
4	0	5	178.9	3.56151	2.58504
4	0	3	319.5	3.14036	2.94904
5	0	3	319.5	3.32349	2.07203
5	0	6	59.7	2.67632	1.65601
5	0	4	83.9	2.27979	1.87302
5	0	1	130.9	5.77404	9.82913
5	0	2	155.1	3.14633	2.51205
5	0	5	178.9	2.11531	1.66901
5	0	0	12	4.58747	2.87003
6	0	0	12	1.51766	0.896015
6	0	6	59.7	1.16708	1.16501
6	0	4	83.9	1.76542	1.65001
6	0	1	130.9	0.958991	0.987014
6	0	2	155.1	1.3725	1.45501
6	0	5	178.9	1.93953	1.49301
6	0	3	319.5	3.45464	10.7815
7	0	0	12	3.06925	6.1508
7	0	6	59.7	0.693571	1.75801
7	0	4	83.9	1.18857	1.55401
7	0	1	130.9	1.19274	4.16395
7	0	5	178.9	1.43572	1.56501
7	0	2	155.1	1.96184	2.16703
7	0	3	319.5	3.36165	1.76101
8	0	0	12	1.85926	1.44501
8	0	6	59.7	1.73312	1.59301
8	0	4	83.9	1.65269	3.33601
8	0	1	130.9	1.50685	1.71301
8	0	2	155.1	2.14178	3.10303
8	0	5	178.9	1.77625	2.27603
9	0	6	59.7	1.53499	1.65501
9	0	4	83.9	1.16971	1.04801
9	0	1	130.9	1.48717	2.10903
9	0	2	155.1	1.72805	1.33201
9	0	5	178.9	1.26559	1.11101
9	0	0	12	3.53369	13.7997
9	0	3	319.5	1.61738	1.15501
10	0	5	178.9	1.0133	2.13903
10	0	0	12	1.43195	1.33001
10	0	6	59.7	1.10431	1.23901
10	0	4	83.9	1.45782	3.83197
10	0	1	130.9	1.94737	1.58101
10	0	2	155.1	2.16185	2.89903
10	0	3	319.5	2.2451	14.0098
11	0	0	12	2.61259	3.26898
11	0	6	59.7	1.32746	2.18205
11	0	4	83.9	1.61773	1.80503
11	0	1	130.9	2.94688	2.78801
11	0	2	155.1	2.00558	2.04504
11	0	5	178.9	1.11473	1.81103
11	0	3	319.5	2.4328	1.93704
12	0	6	59.7	2.69647	1.31701
12	0	4	83.9	1.53494	1.73903
12	0	1	130.9	7.85657	10.4655
12	0	2	155.1	4.60293	3.26698
12	0	5	178.9	1.54133	1.70103
12	0	0	12	2.75028	2.48203
12	0	3	319.5	1.86471	2.16005
13	0	0	12	1.1653	16.6876
13	0	6	59.7	2.45784	3.73994
13	0	4	83.9	2.20264	1.59802
13	0	5	178.9	3.17593	1.72103
13	0	2	155.1	1.33298	2.03204
14	0	6	59.7	4.13069	3.70998
14	0	4	83.9	1.97273	1.40701
14	0	1	130.9	2.97541	10.1702
14	0	2	155.1	1.49477	2.13703
14	0	5	178.9	1.52564	1.53501
14	0	3	319.5	0.99558	1.64301
14	0	0	12	1.86337	2.87304
15	0	6	59.7	1.07656	1.47101
15	0	4	83.9	0.92456	0.993011
15	0	2	155.1	0.976391	1.25301
15	0	5	178.9	1.14125	1.01101
15	0	3	319.5	1.37492	1.12501
16	0	0	12	1.39631	0.952015
16	0	6	59.7	1.06421	0.854015
16	0	4	83.9	1.12311	4.94789
16	0	1	130.9	0.860346	1.02101
16	0	2	155.1	1.20427	1.05401
16	0	5	178.9	1.30037	1.75701
16	0	3	319.5	1.49971	1.39601
17	0	0	12	1.42769	3.09999
17	0	6	59.7	1.35313	1.72003
17	0	4	83.9	1.76894	1.73103
17	0	1	130.9	2.30016	2.74102
17	0	2	155.1	1.60184	1.98304
17	0	5	178.9	1.83494	1.72803
17	0	3	319.5	2.23279	1.80203
18	0	0	12	2.07972	1.21401
18	0	6	59.7	1.1057	1.05301
18	0	4	83.9	1.33449	1.11001
18	0	1	130.9	1.13838	1.17101
18	0	5	178.9	0.775149	1.05401
18	0	2	155.1	0.940529	1.15101
18	0	3	319.5	1.21485	1.11201
19	0	6	59.7	1.08035	1.05601
19	0	4	83.9	1.30901	1.28901
19	0	1	130.9	2.87247	4.00296
19	0	2	155.1	1.69186	1.75701
19	0	5	178.9	1.22841	1.21201
19	0	0	12	1.74839	2.99503
19	0	3	319.5	1.4982	1.48801
20	0	0	12	1.432	1.85002
20	0	6	59.7	1.99554	2.01202
20	0	4	83.9	3.1872	2.44604
20	0	1	130.9	4.12461	2.87804
20	0	2	155.1	3.04564	11.4608
20	0	5	178.9	3.23679	2.20903
20	0	3	319.5	5.1809	3.92396
21	0	0	12	1.22812	1.39401
21	0	6	59.7	0.882863	1.41601
21	0	4	83.9	1.48635	1.28101
21	0	1	130.9	3.00494	6.41678
21	0	2	155.1	1.77495	2.04102
21	0	5	178.9	1.31723	1.28601
21	0	3	319.5	1.53913	1.53601
22	0	0	12	1.12937	1.03001
22	0	6	59.7	2.16379	1.57001
22	0	4	83.9	1.0848	1.75301
22	0	1	130.9	1.16204	1.31301
22	0	2	155.1	3.0549	2.68805
22	0	5	178.9	2.01983	1.73701
22	0	3	319.5	3.89982	4.92689
23	0	0	12	4.44174	3.13504
23	0	6	59.7	5.88719	2.74005
23	0	4	83.9	2.87224	2.69204
23	0	1	130.9	4.45048	6.16882
23	0	2	155.1	2.04002	11.0395
23	0	5	178.9	2.78114	2.69304
23	0	3	319.5	4.64514	4.11296
24	0	0	12	1.08033	2.39305
24	0	6	59.7	0.998095	1.33901
24	0	4	83.9	1.19419	1.45001
24	0	1	130.9	1.44448	6.82373
24	0	5	178.9	0.97927	1.43801
25	0	0	12	4.0585	1.88101
25	0	4	83.9	2.15183	1.96201
25	0	1	130.9	3.53943	3.20003
25	0	5	178.9	5.68936	2.42703
25	0	2	155.1	4.39441	4.03397
25	0	3	319.5	3.61883	2.43403
26	0	0	12	1.87504	1.32501
26	0	6	59.7	1.66348	2.11703
26	0	4	83.9	1.66251	1.62001
26	0	1	130.9	1.71385	2.70305
26	0	5	178.9	1.38994	1.65201
26	0	3	319.5	2.10991	2.11703
27	0	0	12	0.895536	0.765015
27	0	6	59.7	0.96373	0.880014
27	0	4	83.9	0.846887	1.01401
27	0	1	130.9	1.05765	1.14601
27	0	2	155.1	3.90936	2.30404
27	0	5	178.9	0.883613	0.958013
27	0	3	319.5	1.26768	1.35001
28	0	0	12	1.98681	1.86201
28	0	6	59.7	1.02529	1.51001
28	0	4	83.9	1.24219	1.68401
28	0	1	130.9	3.59001	3.17903
28	0	2	155.1	1.20796	2.76104
28	0	5	178.9	1.15232	1.56401
28	0	3	319.5	2.18189	2.01701
29	0	0	12	1.33527	1.39301
29	0	6	59.7	0.938653	1.17901
29	0	4	83.9	0.990899	0.904013
29	0	2	155.1	1.09887	1.30401
29	0	5	178.9	0.803583	0.964012
29	0	3	319.5	0.890504	1.04401
30	0	0	12	1.66558	0.980015
30	0	6	59.7	1.02545	0.873015
30	0	4	83.9	1.47584	0.894015
30	0	1	130.9	1.21305	1.03402
30	0	3	319.5	1.24314	1.67501
30	0	5	178.9	1.12121	0.879015
31	0	0	12	1.11375	0.925014
31	0	6	59.7	3.99136	1.92102
31	0	4	83.9	1.72105	1.57201
31	0	1	130.9	1.83936	1.04401
31	0	2	155.1	2.89292	2.00703
31	0	5	178.9	1.5664	2.07803
31	0	3	319.5	3.0354	4.7359
32	0	6	59.7	0.819526	1.15201
32	0	4	83.9	1.18689	1.01801
32	0	1	130.9	1.98386	1.48701
32	0	2	155.1	1.10099	1.25301
32	0	5	178.9	0.982763	1.02401
32	0	0	12	1.81548	1.91003
32	0	3	319.5	1.93432	1.14201
33	0	0	12	3.31837	4.33589
33	0	6	59.7	1.1538	1.13001
33	0	4	83.9	0.837644	1.63103
33	0	1	130.9	4.7696	3.19298
33	0	2	155.1	3.55376	1.96704
33	0	5	178.9	0.949578	1.44902
33	0	3	319.5	1.83659	1.71203
34	0	0	12	1.58064	1.22301
34	0	6	59.7	2.08647	1.74601
34	0	4	83.9	2.38207	5.04389
34	0	1	130.9	2.57729	1.58801
34	0	5	178.9	3.00712	3.32501
34	0	2	155.1	2.56262	2.99404
34	0	3	319.5	3.60605	7.23473
35	0	6	59.7	2.54678	1.78103
35	0	4	83.9	2.06716	2.03404
35	0	1	130.9	2.89455	2.76201
35	0	2	155.1	1.69876	2.15305
35	0	5	178.9	1.99118	2.00704
35	0	0	12	2.14473	3.06899
35	0	3	319.5	2.17478	2.06005
36	0	0	12	1.52523	1.63401
36	0	6	59.7	1.70167	2.26901
36	0	4	83.9	1.80756	1.90001
36	0	1	130.9	2.7393	2.19501
36	0	5	178.9	1.71254	2.00501
36	0	2	155.1	2.41008	2.84103
36	0	3	319.5	1.99123	2.27801
37	0	6	59.7	1.20989	1.11601
37	0	4	83.9	1.20326	1.24801
37	0	1	130.9	1.46886	1.66601
37	0	2	155.1	1.61007	1.40701
37	0	5	178.9	0.951846	1.18401
37	0	3	319.5	1.65739	1.27901
38	0	0	12	1.10563	1.10601
38	0	6	59.7	1.61548	4.04496
38	0	4	83.9	1.27764	1.63001
38	0	1	130.9	1.24868	1.20601
38	0	2	155.1	1.9653	3.02603
38	0	3	319.5	2.63342	2.33303
38	0	5	178.9	1.00974	1.78101
39	0	0	12	2.09272	2.16003
39	0	6	59.7	2.32112	1.62601
39	0	4	83.9	2.22056	10.9015
39	0	1	130.9	1.96226	2.84104
39	0	2	155.1	2.38845	3.501
39	0	5	178.9	2.82827	3.79597
39	0	3	319.5	2.90179	6.44578
40	0	6	59.7	1.91623	0.994012
40	0	4	83.9	1.57296	1.18401
40	0	2	155.1	1.65057	1.80502
40	0	5	178.9	1.079	1.06301
40	0	3	319.5	1.41978	1.42101
41	0	0	12	1.56902	1.47801
41	0	6	59.7	1.16614	0.958013
41	0	4	83.9	1.24049	1.06501
41	0	5	178.9	1.19214	1.00201
41	0	3	319.5	1.04254	1.16001
42	0	0	12	3.7172	1.26101
42	0	6	59.7	3.7221	10.7335
42	0	4	83.9	1.93381	1.33801
42	0	1	130.9	1.59684	2.60405
42	0	2	155.1	3.51452	2.53705
42	0	5	178.9	1.64682	1.56401
42	0	3	319.5	1.4389	1.66401
43	0	0	12	1.12276	1.09201
43	0	6	59.7	2.47604	1.28001
43	0	4	83.9	2.17675	1.84001
43	0	1	130.9	1.21581	1.16701
43	0	2	155.1	2.17578	1.70901
43	0	5	178.9	2.12563	1.75701
44	0	0	12	1.2348	1.50902
44	0	6	59.7	1.18415	1.48202
44	0	4	83.9	1.5759	1.55102
44	0	1	130.9	1.19013	1.50902
44	0	2	155.1	0.864874	1.49202
44	0	5	178.9	1.15421	1.49702
44	0	3	319.5	1.21134	1.50902
45	0	0	12	2.31364	1.18601
45	0	6	59.7	1.01115	1.11701
45	0	4	83.9	1.14509	1.60602
45	0	2	155.1	6.38563	10.3955
45	0	5	178.9	1.54192	1.33501
45	0	3	319.5	5.71565	2.80201
46	0	0	12	1.35627	1.25001
46	0	6	59.7	1.31078	0.877011
46	0	4	83.9	0.814813	0.870011
46	0	1	130.9	1.18121	1.11201
46	0	5	178.9	1.04345	0.866011
46	0	2	155.1	1.36068	0.994009
46	0	3	319.5	0.809513	0.984009
47	0	6	59.7	1.66988	1.66101
47	0	4	83.9	1.63679	1.66201
47	0	1	130.9	1.86243	3.66497
47	0	2	155.1	1.86342	2.11403
47	0	3	319.5	2.48868	1.94602
47	0	5	178.9	1.94762	1.66001
48	0	0	12	2.78057	3.29503
48	0	6	59.7	2.72293	2.00401
48	0	4	83.9	2.20987	2.04101
48	0	1	130.9	5.02285	5.1849
48	0	2	155.1	2.33569	2.58403
48	0	5	178.9	1.80543	2.01801
48	0	3	319.5	2.75355	2.37202
49	0	0	12	1.69672	1.90403
49	0	6	59.7	1.1232	1.12501
49	0	4	83.9	0.879731	1.21401
49	0	1	130.9	1.61485	1.69802
49	0	2	155.1	1.19488	1.40701
49	0	5	178.9	1.13183	1.18801
49	0	3	319.5	1.07432	1.31401
50	0	0	12	2.98744	1.7615
50	0	6	59.7	1.66726	2.0445
50	0	4	83.9	1.81006	2.53752
50	0	2	155.1	1.83895	3.87148
50	0	5	178.9	1.48481	2.33751
50	0	3	319.5	2.17582	2.63353
51	0	0	12	1.34513	1.5815
51	0	6	59.7	1.40034	1.5555
51	0	1	130.9	1.78729	1.5975
51	0	2	155.1	1.91599	1.6955
51	0	3	319.5	2.17047	1.7975
52	0	6	59.7	1.65729	1.2085
52	0	4	83.9	1.17287	1.81752
52	0	1	130.9	1.97337	5.08633
52	0	2	155.1	1.37192	3.06748
52	0	5	178.9	1.37638	1.73152
52	0	3	319.5	2.38263	2.07654
53	0	0	12	0.972864	0.934503
53	0	6	59.7	1.05114	1.93651
53	0	4	83.9	1.3404	1.0335
53	0	1	130.9	1.75099	1.3175
53	0	5	178.9	1.54347	1.0525
53	0	2	155.1	1.37745	2.10252
53	0	3	319.5	1.16252	1.1285
54	0	0	12	0.502828	1.57851
54	0	6	59.7	0.912681	1.74752
54	0	4	83.9	0.697552	0.8265
54	0	1	130.9	0.997705	1.4075
54	0	2	155.1	0.942242	1.1715
54	0	5	178.9	0.656072	1.1055
54	0	3	319.5	0.560467	1.0475
55	0	6	59.7	1.87124	2.0555
55	0	4	83.9	2.57806	2.65552
55	0	1	130.9	2.70834	1.9425
55	0	5	178.9	2.07908	2.44651
55	0	0	12	1.99452	1.7305
55	0	3	319.5	3.31835	3.96048
56	0	0	12	1.28316	5.90333
56	0	6	59.7	1.31012	1.5015
56	0	4	83.9	1.3107	2.53052
56	0	1	130.9	1.50406	5.38037
56	0	2	155.1	1.6463	2.63253
56	0	5	178.9	1.55752	2.1645
56	0	3	319.5	1.26515	2.58552
57	0	0	12	1.56408	1.3315
57	0	6	59.7	1.65158	2.1725
57	0	4	83.9	2.19848	2.59552
57	0	1	130.9	1.60302	1.4865
57	0	5	178.9	2.50572	2.57552
57	0	2	155.1	3.22957	1.8235
58	0	0	12	1.69059	1.0085
58	0	6	59.7	0.848866	1.1835
58	0	4	83.9	1.21063	1.8155
58	0	2	155.1	1.86094	5.09037
58	0	5	178.9	1.00463	1.2555
58	0	3	319.5	1.44229	2.23952
59	0	0	12	1.2513	1.0935
59	0	6	59.7	0.684776	1.0355
59	0	4	83.9	1.20562	1.7465
59	0	1	130.9	1.11948	1.3335
59	0	2	155.1	2.15334	5.02837
59	0	5	178.9	1.17006	1.1845
59	0	3	319.5	1.44025	2.17852
60	0	0	12	1.55461	1.0015
60	0	6	59.7	1.81084	1.9235
60	0	4	83.9	1.64725	1.9335
60	0	1	130.9	1.30551	1.1415
60	0	5	178.9	1.44902	1.9285
60	0	2	155.1	2.83526	5.34235
60	0	3	319.5	1.57012	2.35252
61	0	3	319.5	2.35641	4.70539
61	0	0	12	1.23833	1.0105
61	0	6	59.7	1.14694	2.18152
61	0	4	83.9	1.40019	2.22352
61	0	1	130.9	2.31564	1.2755
61	0	5	178.9	1.50561	2.21552
61	0	2	155.1	2.94542	7.68117
62	0	6	59.7	1.091	1.1595
62	0	4	83.9	1.10336	1.1655
62	0	2	155.1	1.5788	1.99451
62	0	5	178.9	0.951424	1.1585
62	0	3	319.5	1.71067	1.5815
63	0	3	319.5	1.4927	1.70952
63	0	0	12	2.32076	1.72852
63	0	6	59.7	1.83913	2.00554
63	0	4	83.9	1.21552	1.71352
63	0	1	130.9	1.74173	1.71652
63	0	2	155.1	3.3189	1.70452
63	0	5	178.9	1.8128	1.72452
1	1	0	35.5	5.82603	11.4593
1	1	6	106.7	3.33028	2.45354
1	1	5	226.2	4.02799	3.39048
1	1	1	273.2	4.36541	7.45218
1	1	4	202.4	3.23326	4.67938
1	1	3	343.7	3.82498	4.90537
1	1	2	368.2	2.3384	5.39733
2	1	0	35.5	3.09163	1.5995
2	1	6	106.7	4.66182	5.70233
2	1	4	202.4	2.43881	5.12937
2	1	5	226.2	4.51878	5.60734
2	1	1	273.2	6.97797	1.8965
2	1	3	343.7	4.78197	7.65919
2	1	2	368.2	7.48266	3.3765
3	1	0	35.5	1.69791	1.0205
3	1	6	106.7	1.04896	1.6025
3	1	4	202.4	1.2978	1.6405
3	1	5	226.2	1.07547	1.6325
3	1	1	273.2	6.14766	1.2845
3	1	3	343.7	1.18567	2.03552
4	1	0	35.5	3.827	5.22037
4	1	6	106.7	2.42645	2.63453
4	1	4	202.4	3.91623	3.90946
4	1	5	226.2	2.13192	3.50849
4	1	1	273.2	2.03987	4.87539
4	1	3	343.7	3.17645	3.95746
4	1	2	368.2	2.80026	4.92239
5	1	0	35.5	3.2796	1.5105
5	1	6	106.7	1.87589	2.14252
5	1	4	202.4	2.21886	2.18353
5	1	5	226.2	1.51837	2.19853
5	1	3	343.7	2.64284	2.41854
5	1	2	368.2	5.34499	5.39033
6	1	0	35.5	0.990543	0.843505
6	1	6	106.7	2.0182	1.2245
6	1	5	226.2	1.31305	1.97651
6	1	1	273.2	1.20655	0.938504
6	1	2	368.2	1.92655	1.2545
7	1	0	35.5	1.92862	1.5785
7	1	6	106.7	1.28589	2.12753
7	1	4	202.4	1.70321	2.06852
7	1	5	226.2	1.21748	2.11252
7	1	3	343.7	1.73174	2.09152
7	1	2	368.2	3.40759	4.98136
8	1	0	35.5	1.83829	1.2815
8	1	6	106.7	1.74162	2.32952
8	1	5	226.2	1.74212	2.61953
8	1	1	273.2	2.01518	1.4235
8	1	3	343.7	3.44881	4.29243
8	1	2	368.2	2.11111	1.6675
9	1	0	35.5	5.14396	3.05051
9	1	6	106.7	1.37431	1.92151
9	1	4	202.4	1.05694	1.1025
9	1	5	226.2	1.98746	1.7505
9	1	1	273.2	1.44855	3.46248
9	1	3	343.7	1.72199	1.1685
9	1	2	368.2	1.68079	2.10052
10	1	0	35.5	1.56328	1.2335
10	1	6	106.7	1.38351	1.8545
10	1	5	226.2	1.48164	2.31153
10	1	1	273.2	1.92226	1.2945
10	1	3	343.7	2.783	1.5815
10	1	2	368.2	2.56882	1.3885
11	1	0	35.5	2.10599	5.14133
11	1	6	106.7	2.65544	3.05648
11	1	4	202.4	2.10507	2.12854
11	1	5	226.2	2.81555	3.06148
11	1	1	273.2	3.50509	4.40439
11	1	2	368.2	2.5298	3.41446
11	1	3	343.7	3.21268	2.19754
12	1	0	35.5	6.88515	1.1435
12	1	6	106.7	1.78722	1.83352
12	1	4	202.4	1.74158	2.07153
12	1	5	226.2	1.26414	2.06053
12	1	3	343.7	3.01361	2.99849
12	1	2	368.2	6.01731	7.07419
13	1	0	35.5	1.56233	1.0945
13	1	4	202.4	1.99802	3.13848
13	1	5	226.2	3.00094	5.17533
13	1	3	343.7	2.11113	4.68437
14	1	0	35.5	2.75486	1.6235
14	1	6	106.7	2.65846	3.47448
14	1	4	202.4	1.24256	1.7695
14	1	5	226.2	2.34291	2.21452
14	1	1	273.2	1.12678	11.7464
14	1	3	343.7	1.6114	1.94051
14	1	2	368.2	1.77187	3.46348
15	1	6	106.7	1.14387	2.02152
15	1	4	202.4	1.38213	1.0295
15	1	5	226.2	1.05378	1.94752
15	1	1	273.2	1.09612	4.91136
15	1	3	343.7	1.1049	1.6045
15	1	2	368.2	1.8865	2.03852
16	1	0	35.5	0.947097	0.785504
16	1	6	106.7	1.01801	1.1365
16	1	4	202.4	1.31415	1.3305
16	1	5	226.2	1.64783	1.8805
16	1	1	273.2	1.09141	0.788504
16	1	3	343.7	1.94082	1.0825
16	1	2	368.2	1.44634	1.0145
17	1	0	35.5	1.05586	4.77036
17	1	6	106.7	3.21811	1.86952
17	1	4	202.4	2.08121	2.15054
17	1	5	226.2	1.76055	2.10153
17	1	1	273.2	2.13008	3.49545
17	1	3	343.7	1.51826	2.20454
17	1	2	368.2	1.87454	3.14248
18	1	0	35.5	1.05386	2.25554
18	1	6	106.7	1.01065	1.5515
18	1	4	202.4	0.937307	1.5645
18	1	5	226.2	1.23568	1.5775
18	1	1	273.2	0.999878	1.97352
18	1	2	368.2	0.924525	1.95152
18	1	3	343.7	0.892209	1.71751
19	1	6	106.7	1.15645	1.1575
19	1	4	202.4	2.21663	1.3185
19	1	5	226.2	1.22059	1.2405
19	1	1	273.2	1.49226	7.80517
19	1	3	343.7	1.27208	1.7335
19	1	2	368.2	1.8642	2.34652
20	1	0	35.5	3.67782	1.4625
20	1	6	106.7	1.12696	2.58153
20	1	4	202.4	3.66422	5.13437
20	1	5	226.2	2.43805	3.60348
20	1	3	343.7	3.55791	5.66133
20	1	2	368.2	2.11271	3.21351
21	1	0	35.5	1.89147	1.2625
21	1	6	106.7	1.54982	1.5825
21	1	4	202.4	1.56053	1.5825
21	1	5	226.2	1.64814	1.6905
21	1	3	343.7	1.31082	1.8175
21	1	2	368.2	3.69076	5.00337
22	1	0	35.5	1.00992	1.0005
22	1	4	202.4	1.60756	2.58654
22	1	5	226.2	2.26976	2.30053
22	1	1	273.2	1.3483	1.2235
22	1	3	343.7	3.66572	7.85716
22	1	2	368.2	1.91784	1.4155
23	1	0	35.5	6.91967	2.0165
23	1	6	106.7	5.72033	8.11416
23	1	4	202.4	2.18738	5.86133
23	1	5	226.2	3.66133	7.98417
23	1	3	343.7	4.02182	8.88111
23	1	2	368.2	5.09468	4.24245
24	1	0	35.5	0.928105	1.1665
24	1	6	106.7	0.855003	5.01836
24	1	4	202.4	1.45033	2.13352
24	1	5	226.2	0.853575	2.38854
24	1	3	343.7	5.41634	2.49254
25	1	0	35.5	3.17009	1.5965
25	1	6	106.7	3.53304	3.41651
25	1	4	202.4	2.36582	2.53452
25	1	5	226.2	6.2586	7.85219
25	1	1	273.2	3.17326	1.8655
25	1	2	368.2	5.66875	4.40244
25	1	3	343.7	3.86734	2.77953
26	1	0	35.5	2.0313	1.2065
26	1	6	106.7	1.77387	2.28653
26	1	4	202.4	1.35465	2.23652
26	1	5	226.2	2.05336	2.28453
26	1	3	343.7	1.36742	2.56654
27	1	0	35.5	0.921654	0.731505
27	1	6	106.7	0.976765	0.932502
27	1	4	202.4	1.48541	1.0215
27	1	5	226.2	0.908236	1.0035
27	1	1	273.2	1.27575	1.0635
27	1	3	343.7	1.22161	1.4275
27	1	2	368.2	3.5933	7.56917
28	1	6	106.7	1.13029	2.0135
28	1	4	202.4	2.01201	2.33252
28	1	5	226.2	1.7279	2.32152
28	1	2	368.2	3.42978	4.26844
28	1	3	343.7	1.30509	2.41452
29	1	0	35.5	1.28205	0.922503
29	1	6	106.7	0.729763	1.1265
29	1	4	202.4	1.00189	1.0515
29	1	5	226.2	0.587974	1.1265
29	1	2	368.2	0.984848	2.13152
29	1	3	343.7	0.705944	1.1215
30	1	0	35.5	0.888014	0.853504
30	1	6	106.7	0.986761	1.0465
30	1	4	202.4	1.06685	1.2995
30	1	5	226.2	1.02222	1.1975
30	1	1	273.2	1.78742	0.982505
30	1	2	368.2	1.46432	1.1565
30	1	3	343.7	0.940472	2.34352
31	1	0	35.5	1.6458	0.913503
31	1	6	106.7	2.72659	1.6745
31	1	4	202.4	1.82498	2.18152
31	1	1	273.2	1.33553	1.0795
31	1	3	343.7	1.56602	5.42934
31	1	2	368.2	1.21587	1.4125
32	1	0	35.5	1.0631	3.28548
32	1	6	106.7	1.12179	1.2865
32	1	4	202.4	0.893665	1.3625
32	1	5	226.2	1.43905	1.4225
32	1	1	273.2	1.30223	1.99852
32	1	3	343.7	1.03029	1.4705
32	1	2	368.2	1.7092	1.76651
33	1	0	35.5	3.35841	11.2934
33	1	6	106.7	1.07954	1.60652
33	1	4	202.4	1.2384	2.02154
33	1	5	226.2	1.37011	1.74352
33	1	1	273.2	1.899	5.03433
33	1	3	343.7	1.41482	2.91648
33	1	2	368.2	2.74305	4.54537
34	1	0	35.5	1.96498	1.1275
34	1	6	106.7	1.91863	2.38952
34	1	4	202.4	3.71185	1.6965
34	1	5	226.2	2.54264	4.95538
34	1	1	273.2	2.84483	1.1725
34	1	2	368.2	2.28068	1.4175
34	1	3	343.7	2.12146	1.5535
35	1	0	35.5	3.56243	4.66337
35	1	6	106.7	2.31115	2.20654
35	1	4	202.4	2.58491	3.07348
35	1	5	226.2	1.68138	3.04548
35	1	1	273.2	2.20183	4.2324
35	1	3	343.7	1.14851	3.11548
35	1	2	368.2	2.36959	4.2254
36	1	0	35.5	1.59739	1.5675
36	1	6	106.7	1.92742	2.56851
36	1	4	202.4	2.03428	2.3775
36	1	5	226.2	2.0776	2.56051
36	1	2	368.2	1.76981	8.27817
36	1	3	343.7	1.8818	2.57551
37	1	6	106.7	1.17534	1.1915
37	1	4	202.4	1.19366	1.8625
37	1	5	226.2	1.14949	1.2105
37	1	1	273.2	1.51409	2.55054
37	1	3	343.7	1.33034	2.02251
37	1	2	368.2	1.06125	2.27452
38	1	0	35.5	1.19057	1.0285
38	1	4	202.4	1.45398	2.28952
38	1	5	226.2	1.57609	2.70854
38	1	1	273.2	1.42236	1.1625
38	1	2	368.2	1.76381	1.5025
39	1	0	35.5	1.90431	1.4875
39	1	6	106.7	1.50052	2.57353
39	1	4	202.4	3.96962	3.20051
39	1	5	226.2	4.78093	5.64733
39	1	1	273.2	3.10696	1.5665
39	1	3	343.7	2.68645	2.15452
39	1	2	368.2	2.39329	1.7005
40	1	0	35.5	2.52732	0.894502
40	1	6	106.7	1.01798	1.4085
40	1	4	202.4	1.33303	1.6355
40	1	5	226.2	1.297	1.6195
40	1	3	343.7	1.57842	1.80851
40	1	2	368.2	1.59787	3.35648
41	1	0	35.5	1.31574	0.911503
41	1	6	106.7	1.05839	1.0095
41	1	4	202.4	1.58625	1.0995
41	1	5	226.2	1.1498	1.0935
41	1	3	343.7	1.15381	1.7145
41	1	2	368.2	2.09846	2.16652
42	1	0	35.5	3.1118	1.2445
42	1	6	106.7	3.17539	5.51334
42	1	4	202.4	1.42599	1.8185
42	1	5	226.2	1.78985	2.39453
42	1	1	273.2	2.2787	1.5585
42	1	3	343.7	0.979055	2.02451
42	1	2	368.2	4.27029	7.91516
43	1	0	35.5	1.49747	1.0015
43	1	6	106.7	1.70512	2.27552
43	1	5	226.2	1.56401	2.35852
43	1	1	273.2	1.60702	1.0955
43	1	2	368.2	1.61255	1.3795
44	1	0	35.5	1.14009	1.89752
44	1	6	106.7	1.15988	1.86352
44	1	4	202.4	0.665436	1.90352
44	1	5	226.2	1.71032	1.90452
44	1	1	273.2	1.38289	1.88452
44	1	3	343.7	1.32625	1.90152
44	1	2	368.2	1.84706	1.90352
45	1	0	35.5	1.67229	0.976498
45	1	6	106.7	0.990576	1.76252
45	1	4	202.4	1.47744	2.12854
45	1	5	226.2	1.57844	1.85252
45	1	1	273.2	5.56034	1.2235
45	1	3	343.7	4.16094	4.67837
45	1	2	368.2	2.74859	2.8665
46	1	0	35.5	2.15786	1.76152
46	1	6	106.7	0.986539	1.3955
46	1	4	202.4	1.17726	1.3665
46	1	5	226.2	0.824818	1.54054
46	1	1	273.2	0.955777	1.55254
46	1	2	368.2	1.04985	1.54454
46	1	3	343.7	0.883854	1.43653
47	1	6	106.7	1.48529	2.42556
47	1	4	202.4	3.25797	2.37456
47	1	5	226.2	2.34517	2.55157
47	1	1	273.2	2.28055	3.67249
47	1	2	368.2	2.97291	3.10653
47	1	3	343.7	2.45908	2.58757
48	1	0	35.5	6.03208	1.63553
48	1	6	106.7	2.15052	2.51755
48	1	4	202.4	2.26042	2.85856
48	1	5	226.2	2.30215	2.89556
48	1	3	343.7	2.22946	3.04057
48	1	2	368.2	4.54083	3.61353
49	1	0	35.5	1.69001	2.72554
49	1	6	106.7	0.968072	1.44253
49	1	4	202.4	0.928955	1.58354
49	1	5	226.2	0.936259	1.58354
49	1	1	273.2	1.32682	2.25957
49	1	3	343.7	1.20945	1.62254
49	1	2	368.2	1.49797	2.07356
50	1	0	35.5	3.60419	1.63553
50	1	6	106.7	1.34082	2.17553
50	1	4	202.4	1.4814	2.50754
50	1	5	226.2	1.62759	2.36854
50	1	1	273.2	1.51756	3.86451
50	1	3	343.7	1.87921	2.99857
50	1	2	368.2	4.05598	3.51753
51	1	0	35.5	1.36095	1.45353
51	1	6	106.7	1.69766	2.47755
51	1	4	202.4	2.07969	1.80952
51	1	5	226.2	1.67231	3.50353
51	1	1	273.2	1.78359	1.52053
51	1	3	343.7	2.68098	1.74453
51	1	2	368.2	2.70751	1.59353
52	1	0	35.5	1.97843	8.26417
52	1	6	106.7	0.871441	1.50954
52	1	4	202.4	0.965267	2.28256
52	1	5	226.2	1.3763	2.00656
52	1	1	273.2	3.17457	2.83852
52	1	3	343.7	1.74608	2.43355
52	1	2	368.2	3.53078	2.68453
53	1	0	35.5	1.95159	0.96053
53	1	6	106.7	1.2845	1.77453
53	1	4	202.4	1.32094	1.27053
53	1	5	226.2	1.32885	1.57852
53	1	2	368.2	1.18838	2.96354
53	1	3	343.7	1.15474	1.54552
54	1	0	35.5	0.948971	1.55754
54	1	6	106.7	1.03086	1.53754
54	1	4	202.4	0.90162	1.13352
54	1	5	226.2	0.67814	1.45453
54	1	1	273.2	1.02619	1.36253
54	1	3	343.7	0.6456	1.17952
54	1	2	368.2	0.639125	1.36053
55	1	0	35.5	2.11753	1.62753
55	1	6	106.7	2.02127	2.20653
55	1	4	202.4	3.0368	2.95556
55	1	5	226.2	2.15051	2.44954
55	1	1	273.2	2.44181	1.87453
55	1	3	343.7	3.42602	3.34555
55	1	2	368.2	3.56227	13.729
56	1	0	35.5	1.82317	3.67452
56	1	6	106.7	1.57462	1.85752
56	1	4	202.4	1.85465	3.02457
56	1	5	226.2	1.53139	2.23053
56	1	1	273.2	1.62659	3.50053
56	1	3	343.7	1.611	3.11856
56	1	2	368.2	1.27788	3.43654
57	1	0	35.5	1.2968	1.36453
57	1	6	106.7	1.93241	2.32554
57	1	5	226.2	2.32049	2.85756
57	1	1	273.2	1.87871	1.45253
57	1	2	368.2	1.90632	1.65853
57	1	3	343.7	2.03795	3.53353
58	1	0	35.5	2.4955	1.05153
58	1	6	106.7	0.951208	1.26153
58	1	4	202.4	0.824775	1.89853
58	1	5	226.2	1.1078	1.55552
58	1	3	343.7	2.07502	2.02454
58	1	2	368.2	1.43283	3.26753
59	1	0	35.5	1.29061	0.970529
59	1	6	106.7	1.28005	1.14753
59	1	4	202.4	1.49776	1.79654
59	1	5	226.2	1.02453	1.42852
59	1	3	343.7	1.62778	1.97754
59	1	2	368.2	2.61758	3.25252
60	1	0	35.5	1.19796	1.04453
60	1	6	106.7	1.263	2.05154
60	1	4	202.4	1.34806	2.07754
60	1	5	226.2	1.30466	2.08754
60	1	1	273.2	1.18867	1.18453
60	1	3	343.7	1.30294	2.72157
61	1	0	35.5	1.82604	1.01553
61	1	6	106.7	1.36376	2.39656
61	1	4	202.4	2.10694	2.57357
61	1	5	226.2	1.46541	2.57257
61	1	2	368.2	2.88736	2.47557
61	1	3	343.7	1.69947	2.93954
62	1	6	106.7	1.04553	1.26753
62	1	4	202.4	1.14844	1.44652
62	1	5	226.2	1.06006	1.44152
62	1	1	273.2	1.86785	3.40451
62	1	3	343.7	1.16692	1.59152
62	1	2	368.2	1.30782	2.62557
63	1	0	35.5	1.64462	2.22656
63	1	6	106.7	1.13461	2.37755
63	1	4	202.4	1.16783	2.10857
63	1	5	226.2	1.33947	2.37755
63	1	1	273.2	1.09663	2.11957
63	1	3	343.7	1.56846	2.10857
63	1	2	368.2	0.939421	2.13557
1	2	5	296	3.27296	2.76453
1	2	2	556.1	2.09387	5.22936
1	2	4	438.3	4.09346	3.02052
1	2	3	414.8	4.5408	3.14351
1	2	6	391	2.57359	2.66054
2	2	0	250.7	3.44902	1.52753
2	2	5	296	2.83968	3.34453
2	2	2	556.1	4.94641	2.38855
2	2	4	438.3	3.79517	3.43852
2	2	3	414.8	7.06605	20.7456
2	2	6	391	6.8813	3.80149
2	2	1	462.8	3.02436	1.68152
3	2	0	250.7	1.3239	0.949529
3	2	5	296	1.1875	1.58353
3	2	1	462.8	1.40266	1.04853
3	2	4	438.3	1.24241	2.27356
3	2	3	414.8	4.95443	3.05452
3	2	6	391	1.17055	1.41652
4	2	0	250.7	2.78469	3.64352
4	2	5	296	2.2755	3.16555
4	2	2	556.1	3.01867	3.67451
4	2	1	462.8	2.68809	3.70151
4	2	4	438.3	2.41232	3.48753
4	2	3	414.8	2.62401	3.51552
4	2	6	391	1.70252	2.89557
5	2	0	250.7	4.99169	1.44052
5	2	5	296	3.25325	2.33956
5	2	2	556.1	7.4372	7.14223
5	2	1	462.8	3.9067	2.23656
5	2	4	438.3	2.97786	2.75855
5	2	3	414.8	4.09392	3.05053
5	2	6	391	2.06557	2.27656
6	2	0	250.7	0.958892	0.897532
6	2	5	296	1.35712	1.98154
6	2	2	556.1	1.20014	1.05553
6	2	3	414.8	1.40079	1.14853
6	2	6	391	1.18853	1.60952
6	2	1	462.8	1.09295	0.928531
7	2	0	250.7	4.80158	1.45052
7	2	5	296	1.13099	2.44856
7	2	2	556.1	1.74055	3.28152
7	2	4	438.3	0.818785	2.60757
7	2	3	414.8	3.43206	3.03654
7	2	6	391	1.49907	2.63457
7	2	1	462.8	2.90887	2.34456
8	2	0	250.7	1.97867	1.26253
8	2	5	296	3.00299	2.83957
8	2	2	556.1	2.13893	1.41553
8	2	4	438.3	3.27646	12.2905
8	2	3	414.8	1.82003	1.62752
8	2	6	391	1.75634	2.02153
8	2	1	462.8	2.19129	1.31553
9	2	5	296	1.12404	1.81053
9	2	2	556.1	1.29891	3.00654
9	2	1	462.8	3.30804	11.5413
9	2	4	438.3	0.955191	1.72053
9	2	3	414.8	1.15857	2.04354
9	2	6	391	0.95804	2.65356
10	2	0	250.7	1.63467	1.10353
10	2	5	296	1.50294	3.02054
10	2	2	556.1	4.84433	1.18753
10	2	4	438.3	2.29753	1.46852
10	2	3	414.8	1.78839	1.31253
10	2	6	391	1.05195	1.86353
10	2	1	462.8	1.47993	1.14453
11	2	0	250.7	3.76294	3.04951
11	2	5	296	1.27367	2.63154
11	2	2	556.1	2.21351	2.89152
11	2	4	438.3	1.64249	2.70653
11	2	3	414.8	1.5821	2.74753
11	2	6	391	2.81343	2.69953
11	2	1	462.8	2.75925	3.04951
12	2	0	250.7	2.9053	1.03852
12	2	5	296	2.00096	2.07056
12	2	2	556.1	5.58213	7.85716
12	2	1	462.8	3.74956	1.83855
12	2	4	438.3	2.40905	2.62454
12	2	3	414.8	5.08955	2.97451
12	2	6	391	3.24751	1.77855
13	2	0	250.7	3.2431	1.05053
13	2	5	296	2.86798	2.88053
13	2	1	462.8	0.751334	1.09853
13	2	4	438.3	1.07884	2.79253
14	2	0	250.7	2.38781	1.70753
14	2	5	296	1.53341	2.57457
14	2	2	556.1	3.21536	3.24852
14	2	1	462.8	4.42271	2.48356
14	2	4	438.3	1.34028	1.93354
14	2	3	414.8	1.51581	2.80655
14	2	6	391	2.2037	3.40851
15	2	5	296	1.04182	1.75754
15	2	2	556.1	1.11118	2.87454
15	2	1	462.8	0.754581	3.25351
15	2	4	438.3	0.974642	1.73454
15	2	3	414.8	0.919297	2.41457
15	2	6	391	1.0723	2.53056
16	2	0	250.7	1.29675	0.829532
16	2	5	296	1.16834	2.01354
16	2	2	556.1	0.993453	0.992531
16	2	1	462.8	0.968189	0.975531
16	2	4	438.3	1.20055	1.11953
16	2	3	414.8	1.15823	1.05353
16	2	6	391	0.992651	0.939532
17	2	0	250.7	1.92299	2.97952
17	2	5	296	1.4895	2.29657
17	2	2	556.1	2.95572	2.87053
17	2	1	462.8	2.04854	2.95652
17	2	4	438.3	1.87054	2.66754
17	2	3	414.8	1.93524	2.76853
17	2	6	391	1.84765	2.12156
18	2	0	250.7	1.3359	2.33157
18	2	5	296	1.24949	1.48753
18	2	2	556.1	4.99699	2.17356
18	2	1	462.8	1.15498	2.33457
18	2	3	414.8	1.05023	1.68854
18	2	6	391	1.03465	1.48153
18	2	4	438.3	1.28468	1.66054
19	2	0	250.7	2.24937	1.54452
19	2	5	296	1.02783	1.34353
19	2	2	556.1	1.40574	3.19053
19	2	1	462.8	4.31731	2.60856
19	2	4	438.3	1.39671	1.93053
19	2	3	414.8	1.65716	2.54456
19	2	6	391	1.0557	1.06353
20	2	0	250.7	2.63855	1.28653
20	2	5	296	2.56463	3.04654
20	2	2	556.1	3.48225	1.74953
20	2	1	462.8	1.87216	1.40353
20	2	4	438.3	2.52642	3.45751
20	2	3	414.8	4.07296	20.6176
20	2	6	391	2.2266	2.68956
21	2	0	250.7	1.94963	1.14953
21	2	5	296	1.20715	1.59852
21	2	2	556.1	2.23192	3.47651
21	2	1	462.8	2.90697	1.28253
21	2	4	438.3	1.91645	1.85253
21	2	3	414.8	3.07766	2.69556
21	2	6	391	1.36452	1.75853
22	2	0	250.7	1.03937	1.02853
22	2	5	296	1.41729	2.88155
22	2	2	556.1	2.40849	1.18753
22	2	1	462.8	1.74952	1.09353
22	2	4	438.3	1.6878	3.24853
22	2	3	414.8	1.88379	1.44253
22	2	6	391	1.24749	2.76756
23	2	0	250.7	5.53134	1.91952
23	2	5	296	3.02528	3.62352
23	2	1	462.8	3.65009	2.40155
23	2	4	438.3	1.8547	3.71451
23	2	3	414.8	4.77719	20.8826
23	2	6	391	4.74242	3.74051
24	2	0	250.7	6.0117	1.00853
24	2	5	296	1.12728	2.73155
24	2	1	462.8	1.3039	1.08153
24	2	4	438.3	2.19519	2.86454
24	2	3	414.8	2.73211	2.39257
24	2	6	391	1.05497	2.97153
25	2	0	250.7	2.57937	1.54453
25	2	5	296	5.09984	3.63452
25	2	1	462.8	2.14869	1.66853
25	2	3	414.8	5.67908	3.77351
25	2	6	391	4.69372	1.76052
25	2	4	438.3	2.00112	3.36854
26	2	0	250.7	2.70197	1.10553
26	2	5	296	1.26	2.74056
26	2	2	556.1	3.92873	1.37353
26	2	1	462.8	1.28571	1.17853
26	2	4	438.3	1.66281	3.02654
26	2	6	391	8.50378	3.02654
27	2	0	250.7	0.827413	0.777531
27	2	5	296	0.863941	1.03053
27	2	2	556.1	1.50211	1.28052
27	2	1	462.8	0.965917	0.89953
27	2	4	438.3	1.52336	1.42052
27	2	3	414.8	1.72857	2.68555
27	2	6	391	0.84609	0.978529
28	2	0	250.7	2.51582	1.45653
28	2	5	296	1.59292	2.20354
28	2	1	462.8	2.76595	1.58053
28	2	3	414.8	3.92482	3.52252
28	2	6	391	1.21238	2.18854
28	2	4	438.3	1.3194	3.10655
29	2	0	250.7	1.31899	0.929529
29	2	2	556.1	1.04902	2.90853
29	2	5	296	0.755286	1.42852
29	2	4	438.3	0.837554	1.64353
29	2	3	414.8	1.02102	2.38957
29	2	6	391	1.14635	1.73754
29	2	1	462.8	1.23318	1.02453
30	2	0	250.7	1.2245	0.900532
30	2	5	296	0.896662	0.972532
30	2	2	556.1	1.39331	1.13453
30	2	1	462.8	2.44719	0.912532
30	2	4	438.3	1.1543	2.08154
30	2	3	414.8	1.56644	1.29053
30	2	6	391	1.23639	0.955532
31	2	0	250.7	1.35629	0.95553
31	2	5	296	6.0116	3.66449
31	2	2	556.1	1.61265	1.12353
31	2	4	438.3	1.36936	3.06453
31	2	3	414.8	2.72499	1.51852
31	2	6	391	2.45209	1.24853
31	2	1	462.8	1.22413	1.00653
32	2	0	250.7	2.06238	2.82354
32	2	5	296	1.17713	1.34652
32	2	2	556.1	0.990118	2.28456
32	2	1	462.8	1.75343	2.67455
32	2	4	438.3	1.21862	1.59053
32	2	3	414.8	1.36287	1.78454
32	2	6	391	1.13078	1.33952
33	2	0	250.7	5.74381	7.78016
33	2	5	296	0.954365	1.72755
33	2	2	556.1	2.29652	2.92251
33	2	1	462.8	5.33368	6.78823
33	2	4	438.3	1.40008	2.53254
33	2	3	414.8	4.53405	2.66653
33	2	6	391	1.32045	1.43054
34	2	0	250.7	2.18407	1.16853
34	2	5	296	2.18165	3.26253
34	2	2	556.1	1.68022	1.22853
34	2	1	462.8	1.55433	1.20753
34	2	3	414.8	2.65693	1.27753
34	2	6	391	2.12175	2.21854
34	2	4	438.3	3.70813	1.37153
35	2	0	250.7	2.09769	2.97452
35	2	5	296	1.99193	2.60754
35	2	2	556.1	2.83936	2.89752
35	2	4	438.3	2.74633	2.72653
35	2	3	414.8	2.59701	2.76953
35	2	6	391	1.69611	2.60054
35	2	1	462.8	3.22828	3.00551
36	2	0	250.7	1.88904	1.57953
36	2	5	296	1.68523	2.44753
36	2	4	438.3	3.06528	2.50153
36	2	3	414.8	2.14222	3.63754
36	2	6	391	1.59556	2.72454
36	2	1	462.8	1.98742	1.69753
37	2	0	250.7	1.31951	3.24652
37	2	5	296	1.95993	1.55052
37	2	2	556.1	0.916312	3.01754
37	2	1	462.8	1.21604	3.15553
37	2	4	438.3	0.981624	1.97754
37	2	3	414.8	1.87452	2.64057
37	2	6	391	1.11309	1.22353
38	2	0	250.7	0.980761	1.11953
38	2	5	296	1.40063	3.21454
38	2	1	462.8	0.987784	1.18453
38	2	4	438.3	1.18418	3.17854
38	2	3	414.8	1.74137	1.59353
39	2	0	250.7	3.82881	1.39153
39	2	2	556.1	3.13266	1.57453
39	2	4	438.3	2.68897	2.42355
39	2	3	414.8	2.20558	1.72152
39	2	6	391	1.0503	2.80557
39	2	1	462.8	3.22474	1.45753
40	2	0	250.7	1.62162	0.926529
40	2	5	296	1.55032	1.32052
40	2	1	462.8	2.3578	1.03353
40	2	4	438.3	1.16211	1.76854
40	2	3	414.8	1.37544	2.50756
40	2	6	391	1.11034	1.11553
41	2	0	250.7	1.37665	0.985529
41	2	5	296	1.23823	1.22853
41	2	4	438.3	1.18792	1.76153
41	2	3	414.8	1.7581	2.50457
41	2	6	391	0.990701	1.10153
41	2	1	462.8	0.980003	1.06053
42	2	0	250.7	2.01619	1.10953
42	2	5	296	1.69406	2.57557
42	2	1	462.8	2.26254	1.24853
42	2	4	438.3	1.24746	1.92054
42	2	3	414.8	2.16269	3.09753
42	2	6	391	2.60555	17.5858
43	2	0	250.7	1.7128	1.04853
43	2	5	296	2.13212	2.85056
43	2	2	556.1	1.25509	1.18253
43	2	1	462.8	1.26618	1.11253
43	2	3	414.8	2.91362	1.27053
43	2	6	391	1.41843	2.07554
44	2	0	250.7	2.17027	1.63792
44	2	5	296	1.23253	1.69693
44	2	2	556.1	1.27688	1.83393
44	2	1	462.8	1.28167	1.75993
44	2	4	438.3	1.00546	1.85293
44	2	3	414.8	0.951088	1.82493
44	2	6	391	1.43897	1.57192
45	2	0	250.7	1.12738	1.2479
45	2	5	296	1.10568	1.58392
45	2	2	556.1	7.14978	2.20295
45	2	1	462.8	1.53661	1.50691
45	2	4	438.3	2.50633	4.55178
45	2	3	414.8	5.92842	2.47093
45	2	6	391	1.07221	0.800908
46	2	0	250.7	1.53024	1.51192
46	2	5	296	0.88396	0.741908
46	2	2	556.1	0.741156	1.41091
46	2	1	462.8	1.20655	1.59592
46	2	3	414.8	1.01873	0.843907
46	2	6	391	0.734436	0.837907
46	2	4	438.3	0.665655	0.749908
47	2	0	250.7	3.46548	2.56895
47	2	5	296	1.7572	1.92592
47	2	4	438.3	1.82878	2.19793
47	2	3	414.8	2.1292	4.52481
47	2	6	391	1.74721	1.84191
48	2	0	250.7	3.60145	2.80494
48	2	5	296	2.15976	2.17891
48	2	4	438.3	3.65384	2.42892
48	2	3	414.8	2.77417	4.88582
48	2	6	391	1.96521	2.22391
49	2	0	250.7	1.81014	3.41387
49	2	5	296	1.18308	1.10791
49	2	2	556.1	1.41783	1.89393
49	2	1	462.8	1.53067	3.28888
49	2	4	438.3	0.913077	1.39691
49	2	3	414.8	1.3981	1.62592
49	2	6	391	1.08867	0.959907
50	2	0	250.7	4.93476	2.91394
50	2	5	296	1.89179	1.48891
50	2	4	438.3	1.93505	2.44892
50	2	3	414.8	2.24829	4.93081
50	2	6	391	1.5855	1.47891
51	2	0	250.7	1.44748	1.70291
51	2	5	296	1.59862	5.0268
51	2	2	556.1	2.2522	1.9279
51	2	1	462.8	1.90079	1.7959
51	2	4	438.3	2.98585	2.23791
51	2	3	414.8	1.95727	1.9819
51	2	6	391	2.37958	1.35191
52	2	5	296	1.2266	1.34691
52	2	2	556.1	1.52375	5.37472
52	2	1	462.8	3.16542	6.48564
52	2	4	438.3	2.46558	1.85493
52	2	3	414.8	2.19238	4.05781
52	2	6	391	0.986847	0.818907
53	2	0	250.7	1.43028	1.3739
53	2	5	296	1.08087	0.812912
53	2	1	462.8	1.3268	1.5619
53	2	3	414.8	1.07915	0.99791
53	2	6	391	1.34194	0.95291
53	2	4	438.3	1.1014	0.93091
54	2	0	250.7	0.868723	0.774908
54	2	5	296	1.07671	0.65691
54	2	2	556.1	0.642644	0.750908
54	2	1	462.8	1.01548	0.775908
54	2	4	438.3	0.8072	0.65591
54	2	3	414.8	0.591624	0.66291
54	2	6	391	1.2011	0.751908
55	2	0	250.7	1.88645	1.9349
55	2	5	296	2.07812	1.73791
55	2	1	462.8	2.27412	2.1099
55	2	4	438.3	2.87564	2.75693
55	2	3	414.8	2.88233	7.40764
55	2	6	391	1.87536	1.54191
56	2	0	250.7	1.99566	7.17265
56	2	5	296	1.33968	1.41591
56	2	2	556.1	2.20059	5.1248
56	2	1	462.8	1.67436	6.76968
56	2	4	438.3	1.83834	1.57591
56	2	3	414.8	2.93728	2.62093
56	2	6	391	5.8377	1.25991
57	2	0	250.7	1.89942	1.56191
57	2	5	296	1.79104	1.40591
57	2	1	462.8	1.56517	1.68291
57	2	3	414.8	1.57989	2.85994
57	2	6	391	1.6035	1.36791
57	2	4	438.3	2.40195	5.34178
58	2	0	250.7	1.45526	1.4659
58	2	5	296	1.14702	0.99891
58	2	2	556.1	1.45846	2.71194
58	2	1	462.8	1.47655	1.6329
58	2	4	438.3	1.35896	1.07391
58	2	3	414.8	1.53337	2.23393
58	2	6	391	1.79029	0.864912
59	2	0	250.7	1.36532	1.3189
59	2	5	296	1.41076	0.87391
59	2	1	462.8	1.18179	1.4959
59	2	4	438.3	2.3175	1.12591
59	2	3	414.8	1.79438	4.28382
59	2	6	391	0.972619	0.824911
60	2	0	250.7	1.12159	1.43991
60	2	5	296	1.22097	1.16491
60	2	1	462.8	1.13498	1.5569
60	2	6	391	1.3314	1.16491
60	2	4	438.3	1.11005	1.36891
61	2	0	250.7	2.45458	1.36891
61	2	5	296	1.48821	1.88492
61	2	1	462.8	1.42485	1.5549
61	2	4	438.3	1.63518	4.02184
61	2	6	391	1.91375	1.72691
62	2	0	250.7	1.09092	2.40994
62	2	5	296	1.15148	0.99491
62	2	2	556.1	1.47953	2.22693
62	2	1	462.8	1.76803	2.72394
62	2	4	438.3	1.10387	1.05791
62	2	3	414.8	1.55906	1.26391
62	2	6	391	1.15003	0.962911
63	2	0	250.7	1.47209	1.70193
63	2	5	296	1.78446	1.67893
63	2	6	391	1.21806	3.19587
63	2	3	414.8	0.893249	1.70193
63	2	4	438.3	1.05584	1.68993
63	2	1	462.8	1.26792	1.78493
63	2	2	556.1	0.830581	1.78493
1	3	6	742.4	1.34455	4.29482
1	3	4	697.1	2.87654	5.49473
1	3	2	603.1	3.03218	6.24868
1	3	3	578.6	2.28255	5.57973
1	3	5	486.6	2.08143	4.46981
1	3	1	510.1	3.90083	6.86663
2	3	6	742.4	2.19154	7.13263
2	3	4	697.1	1.80311	6.1407
2	3	3	578.6	7.34721	7.5596
2	3	0	532.9	2.86138	1.7639
2	3	1	510.1	5.1548	2.52194
2	3	5	486.6	5.41317	6.89765
2	3	2	603.1	5.68946	2.88194
3	3	6	742.4	1.12015	0.976909
3	3	4	697.1	1.71576	1.62291
3	3	3	578.6	1.88346	2.05393
3	3	1	510.1	2.71923	1.70191
3	3	0	532.9	1.44573	1.18991
3	3	5	486.6	1.02668	1.00291
4	3	6	742.4	2.01761	3.72288
4	3	4	697.1	3.00899	4.67981
4	3	2	603.1	4.21941	4.70481
4	3	3	578.6	3.33596	4.58282
4	3	1	510.1	3.06251	4.8628
4	3	0	532.9	4.65135	4.8638
4	3	5	486.6	2.35725	4.00886
5	3	6	742.4	2.06309	1.96892
5	3	4	697.1	2.01257	3.81286
5	3	2	603.1	3.34329	5.87771
5	3	3	578.6	2.77667	4.33482
5	3	0	532.9	3.7196	2.46294
5	3	5	486.6	2.69821	2.10593
6	3	6	742.4	1.29313	1.01591
6	3	2	603.1	1.09237	1.4529
6	3	0	532.9	0.795228	1.04691
6	3	5	486.6	0.962466	1.05591
6	3	1	510.1	1.21524	1.27891
7	3	6	742.4	1.56176	2.06093
7	3	4	697.1	1.13193	2.04793
7	3	3	578.6	1.41419	4.23082
7	3	0	532.9	1.48435	2.38595
7	3	5	486.6	1.44237	2.04893
7	3	2	603.1	1.55801	5.69572
8	3	6	742.4	1.56919	2.01091
8	3	0	532.9	1.80697	1.51991
8	3	1	510.1	1.69644	1.7019
8	3	5	486.6	1.78571	2.39493
8	3	2	603.1	3.2512	2.05191
9	3	6	742.4	1.17336	1.14391
9	3	4	697.1	0.800115	0.98491
9	3	3	578.6	1.26696	1.02291
9	3	1	510.1	1.48241	6.33868
9	3	5	486.6	1.00502	1.03091
9	3	2	603.1	1.1857	1.03691
10	3	6	742.4	1.97524	1.01091
10	3	2	603.1	1.70215	1.7379
10	3	3	578.6	2.39041	2.10992
10	3	0	532.9	1.57537	1.47091
10	3	1	510.1	0.973805	1.6339
10	3	5	486.6	2.85766	1.16791
11	3	6	742.4	2.81023	4.08781
11	3	4	697.1	2.55855	3.74784
11	3	2	603.1	1.83707	4.08881
11	3	0	532.9	3.62066	5.42872
11	3	1	510.1	4.00204	4.46779
11	3	5	486.6	1.40612	4.03382
11	3	3	578.6	2.19285	3.85683
12	3	6	742.4	1.33169	1.77393
12	3	4	697.1	1.30279	3.68984
12	3	2	603.1	4.13419	6.09067
12	3	3	578.6	2.52612	4.13081
12	3	0	532.9	1.01728	2.13494
12	3	5	486.6	2.15623	1.83493
13	3	4	697.1	1.13576	4.26481
13	3	6	742.4	5.01605	2.46794
13	3	2	603.1	3.07254	2.50894
13	3	0	532.9	1.27926	2.11494
13	3	3	578.6	0.726479	4.4278
14	3	6	742.4	3.23544	5.71873
14	3	4	697.1	1.35372	1.25891
14	3	2	603.1	3.06147	4.33283
14	3	3	578.6	1.7773	1.81291
14	3	0	532.9	3.3236	2.50994
14	3	5	486.6	1.94112	2.27793
15	3	6	742.4	1.51629	0.986908
15	3	4	697.1	0.640789	0.88891
15	3	2	603.1	0.933915	1.00991
15	3	3	578.6	3.84214	0.89291
15	3	1	510.1	1.64392	4.5008
15	3	0	532.9	5.15403	2.59594
15	3	5	486.6	1.16948	0.89891
16	3	6	742.4	1.28782	0.853912
16	3	4	697.1	1.24766	1.6569
16	3	2	603.1	0.876364	1.35291
16	3	3	578.6	1.25523	1.47091
16	3	1	510.1	1.12606	1.26391
16	3	0	532.9	1.66154	1.14991
16	3	5	486.6	0.936327	0.909912
17	3	6	742.4	4.26845	1.88893
17	3	4	697.1	1.95973	3.56586
17	3	2	603.1	2.09905	4.02782
17	3	3	578.6	2.13401	3.56586
17	3	1	510.1	2.22409	4.3468
17	3	0	532.9	2.55992	4.67478
17	3	5	486.6	1.78324	1.96393
18	3	4	697.1	1.04516	0.868908
18	3	6	742.4	0.709015	0.869908
18	3	2	603.1	0.78964	0.965907
18	3	3	578.6	3.46413	0.868908
18	3	0	532.9	1.02915	1.89093
18	3	1	510.1	0.885814	1.71892
18	3	5	486.6	1.00589	0.869908
19	3	6	742.4	0.965521	1.02791
19	3	4	697.1	1.16656	1.20891
19	3	2	603.1	1.61769	1.46191
19	3	3	578.6	1.95575	1.24991
19	3	1	510.1	1.50689	6.96265
19	3	0	532.9	3.15146	2.59894
19	3	5	486.6	0.87038	1.04891
20	3	6	742.4	1.40253	2.51093
20	3	4	697.1	2.93061	6.22471
20	3	2	603.1	3.93458	2.98894
20	3	1	510.1	2.45113	2.28292
20	3	0	532.9	1.23063	1.8709
20	3	5	486.6	1.38674	4.61683
21	3	6	742.4	1.15592	1.07091
21	3	4	697.1	1.09964	1.15491
21	3	2	603.1	2.95373	4.56881
21	3	3	578.6	1.51958	1.27591
21	3	0	532.9	1.70241	1.5369
21	3	5	486.6	1.44248	1.07191
22	3	6	742.4	2.16386	1.35091
22	3	4	697.1	1.75935	5.07878
22	3	2	603.1	1.659	1.7179
22	3	3	578.6	3.03636	2.75695
22	3	1	510.1	1.5712	1.42491
22	3	0	532.9	0.873015	1.28591
22	3	5	486.6	1.50362	1.35391
23	3	4	697.1	4.64186	7.53361
23	3	1	510.1	4.52193	2.80795
23	3	5	486.6	1.78381	7.55961
24	3	4	697.1	1.66415	2.21993
24	3	2	603.1	5.83994	2.54695
24	3	0	532.9	1.21592	1.3919
24	3	5	486.6	0.674215	1.00091
25	3	4	697.1	2.28423	4.84281
25	3	0	532.9	2.031	1.9129
25	3	1	510.1	2.63111	2.69294
25	3	3	578.6	1.711	6.27771
26	3	6	742.4	1.07039	4.6858
26	3	4	697.1	1.2378	2.22493
26	3	2	603.1	3.58183	2.69595
26	3	3	578.6	1.62715	4.87979
26	3	0	532.9	2.6361	1.37891
26	3	5	486.6	1.07518	4.52181
27	3	6	742.4	0.728238	0.85991
27	3	4	697.1	1.01123	0.92591
27	3	2	603.1	2.62722	6.19768
27	3	3	578.6	1.64885	1.13091
27	3	1	510.1	2.68765	1.26291
27	3	0	532.9	0.837861	0.966909
27	3	5	486.6	0.810748	0.86891
28	3	4	697.1	1.5375	1.29991
28	3	6	742.4	1.25702	1.24391
28	3	3	578.6	1.94399	5.22978
28	3	0	532.9	1.62039	1.8609
28	3	1	510.1	3.87001	2.64094
28	3	5	486.6	2.30952	1.25291
29	3	6	742.4	0.790403	0.85091
29	3	4	697.1	0.959306	0.79691
29	3	2	603.1	1.20714	0.862909
29	3	3	578.6	1.64023	0.81391
29	3	0	532.9	1.24073	1.4199
29	3	5	486.6	1.02661	0.81391
30	3	6	742.4	0.949753	0.890912
30	3	4	697.1	1.0595	0.973912
30	3	2	603.1	1.30716	1.7429
30	3	3	578.6	1.03086	1.13691
30	3	0	532.9	0.90105	1.10191
30	3	1	510.1	1.11262	1.41691
30	3	5	486.6	0.90759	0.900912
31	3	6	742.4	3.31867	1.83691
31	3	4	697.1	1.501	4.49181
31	3	2	603.1	1.74229	1.83291
31	3	3	578.6	5.69045	2.72094
31	3	0	532.9	0.984792	1.15991
31	3	5	486.6	6.28528	2.58595
31	3	1	510.1	1.21985	1.30191
32	3	6	742.4	0.983598	0.92191
32	3	4	697.1	1.0782	0.96091
32	3	2	603.1	1.18814	1.05491
32	3	3	578.6	0.708876	0.96291
32	3	0	532.9	1.58746	2.20893
32	3	5	486.6	1.2391	0.92491
33	3	6	742.4	1.0631	1.33791
33	3	4	697.1	1.04936	3.65684
33	3	2	603.1	3.02828	4.2288
33	3	3	578.6	1.62573	3.85082
33	3	1	510.1	5.50716	6.02867
33	3	0	532.9	3.21033	6.80461
33	3	5	486.6	0.984822	1.54292
34	3	4	697.1	2.57446	2.64294
34	3	6	742.4	1.72359	2.31893
34	3	2	603.1	1.09552	1.7459
34	3	0	532.9	1.97447	1.46791
34	3	1	510.1	4.18812	1.5749
34	3	5	486.6	2.27109	4.65881
34	3	3	578.6	2.26217	2.00491
35	3	6	742.4	1.28253	3.46486
35	3	4	697.1	2.49114	3.86383
35	3	3	578.6	2.57579	3.69184
35	3	0	532.9	3.63327	4.2838
35	3	5	486.6	2.85821	3.67685
35	3	1	510.1	3.69886	4.22781
35	3	2	603.1	2.96973	3.96282
36	3	6	742.4	1.82541	1.89991
36	3	4	697.1	1.97376	1.78191
36	3	5	486.6	2.01132	1.80591
36	3	3	578.6	1.91907	2.65192
36	3	1	510.1	2.93654	2.2169
36	3	0	532.9	2.32723	1.92891
37	3	6	742.4	0.878409	0.873912
37	3	4	697.1	1.22313	1.01491
37	3	2	603.1	3.04999	1.05891
37	3	3	578.6	0.871068	1.01591
37	3	1	510.1	1.28308	1.27091
37	3	5	486.6	1.11619	0.888912
38	3	6	742.4	4.68456	2.90594
38	3	4	697.1	1.68574	1.20491
38	3	2	603.1	1.433	1.7789
38	3	0	532.9	1.06539	1.30291
38	3	1	510.1	1.71936	1.48291
39	3	6	742.4	2.92778	2.27293
39	3	2	603.1	3.11137	2.17392
39	3	0	532.9	3.18946	1.6909
39	3	5	486.6	1.64446	6.0727
39	3	1	510.1	2.80083	1.94091
40	3	6	742.4	0.898407	0.88091
40	3	4	697.1	1.29116	1.07791
40	3	2	603.1	3.28747	4.16382
40	3	3	578.6	1.0913	1.64991
40	3	0	532.9	0.964845	5.96795
40	3	5	486.6	0.938295	1.00316
41	3	6	742.4	0.815491	0.853163
41	3	4	697.1	1.15637	0.999161
41	3	3	578.6	2.0077	1.03116
41	3	0	532.9	0.802403	0.645163
41	3	1	510.1	2.31231	1.36116
41	3	5	486.6	1.48291	0.858163
41	3	2	603.1	1.14695	1.10816
42	3	6	742.4	4.3014	2.6802
42	3	4	697.1	1.12923	1.23016
42	3	2	603.1	2.56416	2.26518
42	3	3	578.6	1.93077	1.41116
42	3	0	532.9	1.44055	1.78016
42	3	1	510.1	3.89825	5.422
42	3	5	486.6	1.94203	1.65316
43	3	6	742.4	1.54524	1.21816
43	3	4	697.1	1.31555	1.53716
43	3	2	603.1	1.47195	3.14517
43	3	1	510.1	1.3591	1.65215
43	3	0	532.9	1.38123	1.15316
43	3	5	486.6	1.27625	1.23516
44	3	6	742.4	0.854084	1.17415
44	3	4	697.1	1.15195	1.24216
44	3	2	603.1	1.16392	1.23516
44	3	3	578.6	0.958494	1.18615
44	3	1	510.1	0.988724	1.23716
44	3	0	532.9	1.00298	1.18315
44	3	5	486.6	1.48437	1.23516
45	3	6	742.4	2.12268	0.85416
45	3	4	697.1	1.80446	1.39916
45	3	2	603.1	9.43006	3.7971
45	3	3	578.6	3.4069	2.00918
45	3	1	510.1	3.10364	3.17614
45	3	0	532.9	1.06577	1.82818
45	3	5	486.6	1.11847	0.917159
46	3	4	697.1	0.744939	0.75016
46	3	6	742.4	0.63747	0.796159
46	3	2	603.1	0.606238	0.767159
46	3	3	578.6	1.57351	0.74816
46	3	0	532.9	4.77825	0.929157
46	3	1	510.1	4.36575	0.839158
46	3	5	486.6	4.14168	0.767159
47	3	6	742.4	1.8156	1.39516
47	3	4	697.1	2.01982	1.41816
47	3	2	603.1	2.27528	1.92417
47	3	3	578.6	2.25458	1.42616
47	3	1	510.1	2.84488	2.4882
47	3	5	486.6	1.5932	1.40516
48	3	6	742.4	2.32519	1.71716
48	3	4	697.1	1.79841	1.88515
48	3	2	603.1	2.08803	2.52318
48	3	3	578.6	2.01077	1.95416
48	3	5	486.6	1.65183	1.72116
48	3	1	510.1	2.05637	3.87013
49	3	6	742.4	0.979854	0.984158
49	3	4	697.1	0.907582	1.08316
49	3	2	603.1	1.62855	1.14416
49	3	3	578.6	1.31966	1.10316
49	3	1	510.1	1.64753	1.37116
49	3	0	532.9	1.60107	1.55316
49	3	5	486.6	1.05374	1.04516
50	3	6	742.4	1.77816	1.51516
50	3	4	697.1	2.38119	1.66516
50	3	3	578.6	1.9727	1.78516
50	3	1	510.1	3.34444	2.63618
50	3	5	486.6	2.03799	1.57116
50	3	2	603.1	2.25625	1.82816
51	3	6	742.4	1.82072	1.46516
51	3	4	697.1	1.68846	5.791
51	3	2	603.1	1.60476	2.45918
51	3	3	578.6	3.45262	3.52516
51	3	1	510.1	1.90937	2.14616
51	3	0	532.9	2.32858	1.86516
51	3	5	486.6	1.487	1.55616
52	3	6	742.4	1.30349	0.836159
52	3	4	697.1	2.05454	1.18915
52	3	2	603.1	3.38954	1.52617
52	3	3	578.6	2.21837	1.20115
52	3	1	510.1	3.29306	1.83418
52	3	0	532.9	5.41211	2.2852
52	3	5	486.6	0.708246	0.955157
53	3	4	697.1	0.88188	0.885163
53	3	6	742.4	1.15804	1.05016
53	3	2	603.1	1.04406	1.12916
53	3	0	532.9	0.972714	3.11716
53	3	5	486.6	1.02968	1.02216
53	3	3	578.6	1.32234	1.02216
54	3	6	742.4	0.767558	0.826159
54	3	4	697.1	0.904781	0.724161
54	3	2	603.1	0.657557	0.73616
54	3	3	578.6	0.631452	0.723161
54	3	1	510.1	0.860809	0.80316
54	3	0	532.9	0.71881	0.80716
54	3	5	486.6	0.470485	0.806159
55	3	6	742.4	2.00532	1.68416
55	3	4	697.1	3.18514	1.93516
55	3	2	603.1	3.28526	4.08313
55	3	3	578.6	3.38917	2.44017
55	3	0	532.9	1.77064	2.38917
55	3	5	486.6	1.72056	1.71416
56	3	6	742.4	1.30251	1.35716
56	3	4	697.1	1.92416	1.60716
56	3	2	603.1	2.5191	1.63516
56	3	3	578.6	1.76554	1.60816
56	3	1	510.1	2.26308	1.82216
56	3	0	532.9	2.87705	1.84616
56	3	5	486.6	1.43447	1.49216
57	3	4	697.1	1.6274	1.75816
57	3	6	742.4	1.4369	1.47016
57	3	2	603.1	2.6466	3.80314
57	3	0	532.9	1.65791	1.67816
57	3	1	510.1	1.40415	2.15316
57	3	5	486.6	1.78156	1.48516
57	3	3	578.6	3.10693	2.60318
58	3	6	742.4	1.1906	0.932163
58	3	4	697.1	1.2696	1.18216
58	3	2	603.1	3.27209	1.46916
58	3	3	578.6	2.28743	1.24116
58	3	1	510.1	1.46786	2.84519
58	3	0	532.9	0.957335	2.16318
58	3	5	486.6	1.23334	0.976163
59	3	6	742.4	0.785372	0.974161
59	3	4	697.1	1.35901	1.10816
59	3	2	603.1	2.58857	1.59116
59	3	3	578.6	1.65914	1.17016
59	3	0	532.9	1.50273	1.89517
59	3	5	486.6	0.843195	0.995161
60	3	4	697.1	1.41792	1.29916
60	3	6	742.4	1.2191	1.29216
60	3	2	603.1	2.95889	1.77916
60	3	3	578.6	2.16997	1.38716
60	3	0	532.9	1.13569	0.838163
60	3	5	486.6	1.30296	1.29416
61	3	6	742.4	1.77463	1.35316
61	3	4	697.1	1.85883	1.42416
61	3	2	603.1	3.60374	2.71819
61	3	3	578.6	2.82395	1.92617
61	3	0	532.9	1.2803	2.00317
61	3	5	486.6	1.75224	1.38916
62	3	6	742.4	0.958772	1.05616
62	3	4	697.1	1.19123	1.11616
62	3	2	603.1	1.84739	1.22916
62	3	3	578.6	1.24366	1.13116
62	3	1	510.1	1.397	1.68416
62	3	5	486.6	1.18449	1.08016
63	3	4	697.1	0.927852	1.15916
63	3	6	742.4	0.20016	1.18216
63	3	2	603.1	0.866458	1.15816
63	3	5	486.6	1.34032	1.17916
63	3	1	510.1	1.0778	1.16916
63	3	0	532.9	1.35486	1.16016
63	3	3	578.6	0.884721	1.14816
1	4	6	764.9	1.72265	2.02218
1	4	4	788.4	2.75423	2.11919
1	4	3	811.2	1.97385	2.54319
1	4	5	905.1	2.6047	2.05118
1	4	1	674.6	3.49899	3.37613
1	4	0	978	4.69384	3.74411
1	4	2	626.9	1.38385	2.61319
2	4	5	905.1	2.01613	2.28918
2	4	4	788.4	2.23194	2.25718
2	4	6	764.9	6.77598	2.77219
2	4	0	978	1.97014	2.6282
2	4	1	674.6	2.13655	5.445
2	4	2	626.9	5.54625	16.5339
3	4	5	905.1	1.84946	0.994159
3	4	4	788.4	0.984956	1.01116
3	4	6	764.9	0.902456	0.99016
3	4	3	811.2	4.71203	2.04218
3	4	1	674.6	1.64049	3.14815
3	4	0	978	1.42237	1.35315
3	4	2	626.9	2.40006	3.68611
4	4	5	905.1	2.16873	2.40418
4	4	3	811.2	3.27796	2.7202
4	4	4	788.4	2.47851	2.48618
4	4	6	764.9	2.20613	2.03516
4	4	0	978	4.21288	2.92719
4	4	1	674.6	3.65766	2.7202
4	4	2	626.9	3.69043	2.8692
5	4	5	905.1	1.87785	1.49615
5	4	3	811.2	2.54595	2.14218
5	4	4	788.4	1.42951	1.50515
5	4	6	764.9	1.29514	1.50415
5	4	0	978	4.67904	6.27293
5	4	1	674.6	4.33097	3.80911
5	4	2	626.9	2.96834	2.61519
6	4	0	978	0.935527	0.960162
6	4	5	905.1	2.56942	1.12016
6	4	4	788.4	1.50748	1.19516
6	4	3	811.2	1.47454	6.15594
6	4	6	764.9	0.979856	1.06316
6	4	1	674.6	0.861603	1.33416
6	4	2	626.9	0.980962	2.10418
7	4	5	905.1	1.91307	1.21716
7	4	3	811.2	1.25056	1.46115
7	4	4	788.4	1.60595	1.12716
7	4	6	764.9	1.88877	1.26616
7	4	0	978	2.89056	15.7607
7	4	1	674.6	6.95051	2.5462
8	4	0	978	1.48071	1.85316
8	4	5	905.1	1.57566	1.63016
8	4	4	788.4	4.34436	2.44218
8	4	3	811.2	4.53683	10.0022
8	4	6	764.9	1.74116	1.38516
8	4	1	674.6	1.36608	2.22817
8	4	2	626.9	3.23344	3.64514
9	4	5	905.1	1.12821	1.04616
9	4	4	788.4	1.90507	0.997161
9	4	6	764.9	1.58991	1.19316
9	4	3	811.2	1.93045	1.07216
9	4	1	674.6	2.20122	1.36916
9	4	2	626.9	1.04004	1.14516
10	4	5	905.1	1.54349	1.43116
10	4	3	811.2	1.51936	6.18694
10	4	4	788.4	2.12601	2.5422
10	4	6	764.9	0.957819	1.13516
10	4	0	978	2.07236	1.82216
10	4	1	674.6	1.62578	2.13518
10	4	2	626.9	1.41153	3.45214
11	4	5	905.1	1.8806	1.79318
11	4	4	788.4	2.37947	1.54617
11	4	6	764.9	1.75388	1.87318
11	4	3	811.2	2.029	1.83918
11	4	0	978	2.46654	2.35219
11	4	2	626.9	2.11548	1.88118
11	4	1	674.6	2.74062	2.04919
12	4	0	978	1.51962	5.70195
12	4	5	905.1	1.4885	1.38516
12	4	4	788.4	1.7984	1.49717
12	4	3	811.2	2.39832	2.2592
12	4	6	764.9	1.34874	1.28616
12	4	1	674.6	8.76837	4.20805
12	4	2	626.9	2.58457	3.13313
13	4	5	905.1	4.38357	1.30316
13	4	4	788.4	3.05837	1.06416
13	4	6	764.9	2.32827	2.42419
13	4	3	811.2	1.21413	1.58217
13	4	2	626.9	3.52836	1.87918
14	4	5	905.1	1.52666	1.27616
14	4	4	788.4	1.62677	1.16116
14	4	3	811.2	3.23471	1.43416
14	4	6	764.9	3.90038	2.7292
14	4	1	674.6	6.04706	2.7302
14	4	0	978	3.12629	5.468
14	4	2	626.9	2.43696	1.47616
15	4	5	905.1	0.910585	0.977161
15	4	3	811.2	1.16157	1.02816
15	4	4	788.4	3.53347	0.967161
15	4	6	764.9	2.92657	1.02816
15	4	0	978	0.926934	2.70419
15	4	1	674.6	1.71116	1.31116
15	4	2	626.9	0.512186	1.08916
16	4	5	905.1	1.11587	1.17716
16	4	3	811.2	1.40472	0.779163
16	4	4	788.4	1.32976	2.80319
16	4	6	764.9	0.961306	0.910163
16	4	0	978	1.40038	0.767163
16	4	1	674.6	0.827298	0.777163
16	4	2	626.9	0.802552	0.779163
17	4	5	905.1	1.41633	1.33916
17	4	3	811.2	2.5266	1.88218
17	4	4	788.4	1.58724	1.51116
17	4	6	764.9	1.95129	1.27315
17	4	0	978	5.23473	2.1762
17	4	1	674.6	2.94467	1.90818
17	4	2	626.9	1.97745	1.90818
18	4	5	905.1	0.749746	0.87516
18	4	4	788.4	0.948151	0.891159
18	4	6	764.9	1.11987	0.86916
18	4	3	811.2	0.776396	0.935159
18	4	0	978	9.08857	1.05416
18	4	1	674.6	1.54177	0.932159
18	4	2	626.9	0.585182	0.964158
19	4	0	978	2.34688	6.25195
19	4	5	905.1	1.2098	1.04716
19	4	4	788.4	1.26889	1.18416
19	4	3	811.2	1.70214	1.34216
19	4	6	764.9	1.09857	0.988163
19	4	1	674.6	1.56421	2.34318
19	4	2	626.9	2.06296	1.51816
20	4	5	905.1	2.93674	1.83916
20	4	3	811.2	4.66615	3.92411
20	4	4	788.4	2.85384	2.24518
20	4	6	764.9	2.04017	1.45716
20	4	0	978	2.11007	2.5912
20	4	1	674.6	2.42697	5.68998
21	4	5	905.1	1.02419	1.16316
21	4	3	811.2	1.32599	1.41816
21	4	4	788.4	1.24681	1.15016
21	4	6	764.9	1.16431	1.17116
21	4	0	978	1.15507	2.01617
21	4	2	626.9	2.37835	1.93117
22	4	5	905.1	1.51115	1.31816
22	4	4	788.4	1.07429	1.41716
22	4	3	811.2	2.87303	9.81923
22	4	6	764.9	1.29617	1.28916
22	4	0	978	0.963853	1.21116
22	4	1	674.6	1.72632	1.69716
22	4	2	626.9	1.51112	3.29515
23	4	5	905.1	7.35668	2.60618
23	4	4	788.4	3.44876	2.04216
23	4	6	764.9	1.40225	3.0522
23	4	0	978	3.6441	5.794
23	4	1	674.6	2.15617	15.8065
24	4	5	905.1	4.81266	0.981159
24	4	3	811.2	1.63259	2.4732
24	4	4	788.4	1.10018	1.14316
24	4	6	764.9	1.50619	0.90616
24	4	0	978	1.25447	1.80117
24	4	1	674.6	2.37752	3.22414
24	4	2	626.9	1.15448	3.69611
25	4	5	905.1	2.23775	2.04116
25	4	4	788.4	1.37015	1.64916
25	4	6	764.9	2.09785	6.51795
25	4	0	978	1.86707	2.9552
25	4	1	674.6	1.54409	6.53894
25	4	2	626.9	3.74116	3.12319
26	4	5	905.1	1.61858	1.22616
26	4	4	788.4	1.93193	1.22616
26	4	3	811.2	2.44357	1.70416
26	4	6	764.9	3.43892	1.24016
26	4	0	978	5.60676	1.94917
26	4	1	674.6	1.46886	6.18095
27	4	5	905.1	0.768548	0.901161
27	4	6	764.9	1.17019	0.794163
27	4	4	788.4	0.834535	0.942161
27	4	3	811.2	1.23188	1.48115
27	4	0	978	0.823642	0.839162
27	4	1	674.6	1.31997	1.77617
27	4	2	626.9	2.77835	2.60619
28	4	5	905.1	2.38883	1.34416
28	4	4	788.4	1.2704	1.35816
28	4	6	764.9	1.19734	1.33416
28	4	3	811.2	3.09958	1.66316
28	4	0	978	1.84585	2.37418
28	4	1	674.6	1.88951	6.54893
28	4	2	626.9	4.05287	2.47918
29	4	5	905.1	1.0146	0.769163
29	4	4	788.4	1.26079	0.757163
29	4	6	764.9	1.42781	0.933161
29	4	3	811.2	1.12085	0.95616
29	4	0	978	1.70615	1.94718
29	4	1	674.6	1.31787	1.26816
29	4	2	626.9	1.445	1.01816
30	4	5	905.1	0.920098	0.986163
30	4	4	788.4	1.12505	1.00516
30	4	6	764.9	0.958554	0.967163
30	4	0	978	1.26618	0.834163
30	4	1	674.6	0.931426	0.853163
30	4	2	626.9	1.67144	3.55114
31	4	0	978	0.982084	1.10416
31	4	5	905.1	4.59507	2.17318
31	4	4	788.4	1.26136	1.18316
31	4	3	811.2	1.6069	13.9369
31	4	6	764.9	1.61245	2.97417
31	4	1	674.6	1.13697	1.59016
31	4	2	626.9	1.45448	3.23915
32	4	5	905.1	0.920414	0.96316
32	4	3	811.2	1.42763	1.05916
32	4	4	788.4	0.81641	0.96516
32	4	6	764.9	1.02663	0.96516
32	4	0	978	2.39767	1.61016
32	4	1	674.6	0.799014	1.19816
32	4	2	626.9	1.11785	1.15616
33	4	5	905.1	0.922233	0.979156
33	4	3	811.2	3.07335	1.77018
33	4	4	788.4	1.05841	1.20116
33	4	6	764.9	0.689826	0.937157
33	4	0	978	1.55678	3.44511
33	4	1	674.6	4.16622	2.2322
33	4	2	626.9	2.6108	1.84719
34	4	5	905.1	1.86831	2.36418
34	4	4	788.4	2.81956	4.04911
34	4	6	764.9	2.34843	1.48816
34	4	3	811.2	2.37562	6.47493
34	4	0	978	1.85602	2.02517
34	4	1	674.6	1.77453	2.24118
34	4	2	626.9	1.22717	3.56014
35	4	5	905.1	1.58367	1.80818
35	4	4	788.4	2.39373	1.84418
35	4	6	764.9	2.51476	1.77118
35	4	3	811.2	2.48317	2.05719
35	4	0	978	3.70729	2.34819
35	4	1	674.6	1.70077	2.1242
35	4	2	626.9	2.97167	2.1242
36	4	5	905.1	1.96745	1.77016
36	4	3	811.2	2.57322	3.43589
36	4	4	788.4	1.94763	2.41087
36	4	6	764.9	3.14141	2.58688
36	4	0	978	1.62103	1.55287
36	4	1	674.6	2.93773	1.91686
37	4	5	905.1	1.28375	1.79287
37	4	3	811.2	1.1652	2.12888
37	4	4	788.4	1.32648	1.92487
37	4	6	764.9	0.811125	1.24487
37	4	1	674.6	0.909521	2.32789
37	4	2	626.9	0.948559	2.20289
38	4	5	905.1	2.12861	2.32788
38	4	3	811.2	5.11261	1.54086
38	4	4	788.4	1.73054	2.20288
38	4	0	978	1.74596	1.06487
38	4	1	674.6	5.06807	1.15087
38	4	2	626.9	3.30974	1.46686
39	4	0	978	2.48226	1.45986
39	4	5	905.1	2.89314	6.12766
39	4	3	811.2	2.96377	1.58886
39	4	6	764.9	2.45497	2.22688
39	4	1	674.6	2.64331	1.49486
39	4	2	626.9	5.21032	1.57186
40	4	5	905.1	0.832869	1.53187
40	4	3	811.2	1.18503	2.04689
40	4	4	788.4	1.47802	1.58487
40	4	6	764.9	1.18636	1.33086
40	4	0	978	0.885266	0.991866
40	4	2	626.9	1.99149	3.40584
41	4	5	905.1	0.816492	1.12387
41	4	3	811.2	1.25664	2.01088
41	4	4	788.4	1.10011	1.14087
41	4	6	764.9	0.847945	1.10387
41	4	2	626.9	1.82465	2.20889
42	4	0	978	1.40547	1.19087
42	4	5	905.1	1.58615	2.05288
42	4	4	788.4	1.3449	1.81787
42	4	3	811.2	2.95308	3.51784
42	4	1	674.6	1.67381	1.40586
42	4	2	626.9	3.05067	5.99666
43	4	5	905.1	1.2939	2.33189
43	4	4	788.4	1.28754	4.28479
43	4	3	811.2	1.28343	1.41186
43	4	6	764.9	1.36585	2.15488
43	4	0	978	1.05347	1.05387
43	4	1	674.6	1.13058	1.19787
43	4	2	626.9	1.0299	1.38986
44	4	5	905.1	1.6035	1.72288
44	4	4	788.4	1.63418	1.73588
44	4	3	811.2	1.97607	1.79389
44	4	6	764.9	1.53773	1.72288
44	4	0	978	2.11684	1.79389
44	4	1	674.6	1.5148	1.72488
44	4	2	626.9	2.00979	1.82389
45	4	5	905.1	0.880524	1.80889
45	4	3	811.2	7.23753	6.21762
45	4	4	788.4	1.22833	1.92489
45	4	6	764.9	0.864218	1.72488
45	4	0	978	2.60243	0.933864
45	4	1	674.6	3.42509	1.09586
45	4	2	626.9	4.12878	2.72587
46	4	5	905.1	0.85829	1.43487
46	4	4	788.4	0.745063	1.34087
46	4	6	764.9	0.674706	1.64688
46	4	3	811.2	1.39756	1.56288
46	4	0	978	0.96591	1.75989
46	4	1	674.6	0.840786	1.63488
46	4	2	626.9	5.72536	1.62988
47	4	5	905.1	1.79538	2.08688
47	4	3	811.2	1.92112	2.82289
47	4	4	788.4	1.53168	2.11388
47	4	6	764.9	2.44116	2.06088
47	4	0	978	1.91144	1.35286
47	4	1	674.6	2.51191	4.92874
47	4	2	626.9	2.55769	3.63483
48	4	0	978	1.8494	1.72486
48	4	5	905.1	2.21597	2.43688
48	4	4	788.4	2.9373	2.41488
48	4	3	811.2	3.37872	3.1399
48	4	6	764.9	1.71315	2.48388
48	4	1	674.6	4.79913	6.45966
48	4	2	626.9	2.95235	4.00783
49	4	5	905.1	1.13136	1.39586
49	4	3	811.2	1.87984	1.70788
49	4	4	788.4	1.18792	1.44387
49	4	6	764.9	1.27559	1.36986
49	4	0	978	2.1238	2.4869
49	4	1	674.6	2.1021	1.82488
49	4	2	626.9	1.43147	1.79288
50	4	0	978	1.63385	1.74286
50	4	5	905.1	2.44193	2.17087
50	4	4	788.4	2.31444	2.31887
50	4	3	811.2	5.51052	2.63489
50	4	6	764.9	1.90789	1.93186
50	4	1	674.6	7.01593	5.29274
50	4	2	626.9	2.04812	3.20589
51	4	5	905.1	3.07272	5.26374
51	4	3	811.2	3.56217	1.67686
51	4	6	764.9	7.15827	2.12387
51	4	0	978	2.51876	1.47487
51	4	1	674.6	1.80764	1.62087
51	4	2	626.9	1.89365	1.67086
52	4	5	905.1	1.33954	1.64788
52	4	3	811.2	3.0014	2.39389
52	4	4	788.4	1.12693	1.75189
52	4	6	764.9	3.24283	1.43487
52	4	0	978	4.83824	5.66766
52	4	1	674.6	2.77616	3.75479
52	4	2	626.9	1.60652	3.17884
53	4	5	905.1	0.899101	1.17787
53	4	4	788.4	1.04495	1.00587
53	4	6	764.9	1.26979	1.99188
53	4	3	811.2	1.18861	2.04088
53	4	0	978	0.889928	0.921869
53	4	2	626.9	1.06857	2.25989
54	4	5	905.1	1.03098	1.28187
54	4	4	788.4	0.624129	1.07386
54	4	3	811.2	0.77685	1.10786
54	4	6	764.9	0.909806	1.59388
54	4	0	978	2.04352	1.40087
54	4	1	674.6	0.716092	1.27487
54	4	2	626.9	1.15385	1.31587
55	4	5	905.1	1.82577	2.46988
55	4	3	811.2	3.02365	6.44767
55	4	4	788.4	1.96263	2.59188
55	4	6	764.9	1.78312	2.21487
55	4	0	978	2.02026	1.75087
55	4	1	674.6	5.03775	1.89686
56	4	5	905.1	2.1103	2.16887
56	4	3	811.2	1.33111	2.64889
56	4	4	788.4	1.51436	2.48388
56	4	6	764.9	1.34192	1.43187
56	4	0	978	2.83546	5.29774
56	4	1	674.6	2.28053	3.25989
56	4	2	626.9	1.57126	3.1669
57	4	5	905.1	1.4071	2.43788
57	4	4	788.4	2.01613	2.46988
57	4	6	764.9	1.54161	2.36888
57	4	3	811.2	1.83394	1.82386
57	4	0	978	1.68988	1.32087
57	4	1	674.6	1.67173	1.52787
57	4	2	626.9	2.35226	1.69686
58	4	5	905.1	1.097	1.26087
58	4	4	788.4	1.16111	1.86787
58	4	3	811.2	1.77129	2.28289
58	4	6	764.9	0.964989	1.18187
58	4	1	674.6	3.04188	1.33386
58	4	0	978	1.19776	0.986869
59	4	5	905.1	1.08843	1.39086
59	4	3	811.2	2.64939	2.6279
59	4	4	788.4	1.36748	1.65187
59	4	6	764.9	0.971986	1.00787
59	4	0	978	1.34255	1.03187
59	4	1	674.6	1.98042	1.27086
59	4	2	626.9	1.46518	4.15679
60	4	5	905.1	1.30021	1.97587
[truncated: 1,253 more rows]
