# Supplementary material for: The human dorsal anterior cingulate facilitates acceptance of unfair offers and regulates inequity aversion
Source: PLoS Biol. 2026 Feb 5;24(2):e3003007. doi: 10.1371/journal.pbio.3003007 (PMC12875481; doi:10.1371/journal.pbio.3003007)
Supplement: S4 Data — We illustrate simulated reward-seeker (A) and inequity avoider (B). (C)–(F) demonstrate how correctly parameters could be recovered when we varied them. (XLSX) [file pbio.3003007.s013.xlsx]

## Sheet: Sheet1
(A) Simulated reward seeker (Fig 2F)													(B) Simulated inequity avoider (Fig 2G)													(C) in S2 Fig A			(D) in S2 Fig. B					(E) in S2 Fig. C					(F) in S3 Fig D
Iteration	True bias	True non-decision time	True boundary	True beta(SR)	True beta(DI)	True beta(AI)	Recovered bias	Recovered non-decision time	Recovered boundary	Recovered beta(SR)	Recovered beta(DI)	Recovered beta(AI)	Iteration	True bias	True non-decision time	True boundary	True beta(SR)	True beta(DI)	True beta(AI)	Recovered bias	Recovered non-decision time	Recovered boundary	Recovered beta(SR)	Recovered beta(DI)	Recovered beta(AI)	Iteration	True beta(SR)	Recovered beta(SR)	Iteration	True beta(DI)	True beta(AI)	Recovered beta(DI)	Recovered beta(AI)	Iteration	True beta(DI)	True beta(AI)	Recovered beta(DI)	Recovered beta(AI)	Iteration	True beta(DI)	True beta(AI)	Recovered beta(DI)	Recovered beta(AI)
0	2	0.5	0.4	1.5	0.5	0.5	0.333	0.597	1.93	1.708	0.552	0.538	0	2	0.5	0.4	0.5	1.5	1	0.428	0.509	2.155	0.654	1.727	1.278	0	0.5	0.615	0	0.5	0.25	0.602	0.469	0	0.48	-0.17	0.5	0.25	0	0.377	-0.764	0.5	0.25
1	2	0.5	0.4	1.5	0.5	0.5	0.368	0.547	2.117	1.42	0.631	0.03	1	2	0.5	0.4	0.5	1.5	1	0.37	0.459	2.429	0.615	1.885	1.695	1	0.5	0.697	1	0.5	0.25	0.588	0.235	1	0.568	0.401	0.5	0.25	1	0.582	0.272	0.5	0.25
2	2	0.5	0.4	1.5	0.5	0.5	0.481	0.438	1.842	1.711	0.42	1.241	2	2	0.5	0.4	0.5	1.5	1	0.352	0.54	2.184	0.662	2.008	1.403	2	0.5	0.437	2	0.5	0.25	0.459	0.569	2	0.555	0.002	0.5	0.25	2	0.483	0.575	0.5	0.25
3	2	0.5	0.4	1.5	0.5	0.5	0.31	0.563	2.115	1.303	0.52	-0.244	3	2	0.5	0.4	0.5	1.5	1	0.324	0.534	1.801	0.51	1.65	0.967	3	0.5	0.62	3	0.5	0.25	0.484	0.162	3	0.432	0.295	0.5	0.25	3	0.577	-0.323	0.5	0.25
4	2	0.5	0.4	1.5	0.5	0.5	0.29	0.544	2.558	1.609	0.59	0.172	4	2	0.5	0.4	0.5	1.5	1	0.36	0.376	2.379	0.535	1.608	1.07	4	0.5	0.568	4	0.5	0.25	0.592	0.191	4	0.461	0.19	0.5	0.25	4	0.481	-0.98	0.5	0.25
5	2	0.5	0.4	1.5	0.5	0.5	0.497	0.501	2.11	1.924	0.56	0.25	5	2	0.5	0.4	0.5	1.5	1	0.474	0.628	1.929	0.715	1.624	1.413	5	0.5	0.661	5	0.5	0.25	0.527	0.106	5	0.594	0.405	0.5	0.25	5	0.569	0.433	0.5	0.25
6	2	0.5	0.4	1.5	0.5	0.5	0.343	0.604	1.793	1.561	0.529	0.128	6	2	0.5	0.4	0.5	1.5	1	0.477	0.533	2.039	0.695	1.551	1.401	6	0.5	0.595	6	0.5	0.25	0.675	0.375	6	0.657	0.614	0.5	0.25	6	0.582	-0.953	0.5	0.25
7	2	0.5	0.4	1.5	0.5	0.5	0.414	0.499	1.798	1.526	0.5	0.862	7	2	0.5	0.4	0.5	1.5	1	0.381	0.367	2.669	0.482	1.596	0.799	7	0.5	0.491	7	0.5	0.25	0.645	0.408	7	0.455	0.508	0.5	0.25	7	0.563	-0.064	0.5	0.25
8	2	0.5	0.4	1.5	0.5	0.5	0.398	0.574	1.737	1.41	0.471	-0.664	8	2	0.5	0.4	0.5	1.5	1	0.317	0.437	2.079	0.402	1.64	0.832	8	0.5	0.536	8	0.5	0.25	0.388	0.271	8	0.579	0.945	0.5	0.25	8	0.513	0.876	0.5	0.25
9	2	0.5	0.4	1.5	0.5	0.5	0.389	0.496	2.344	1.792	0.598	0.262	9	2	0.5	0.4	0.5	1.5	1	0.33	0.501	1.864	0.45	1.538	0.947	9	0.5	0.565	9	0.5	0.25	0.514	0.341	9	0.657	0.122	0.5	0.25	9	0.518	0.377	0.5	0.25
10	2	0.5	0.4	1.5	0.5	0.5	0.407	0.497	2.13	1.518	0.553	0.453	10	2	0.5	0.4	0.5	1.5	1	0.424	0.539	1.962	0.503	1.425	1.102	10	0.5	0.457	10	0.5	0.25	0.403	0.151	10	0.608	0.631	0.5	0.25	10	0.603	-0.299	0.5	0.25
11	2	0.5	0.4	1.5	0.5	0.5	0.288	0.575	2.016	1.326	0.535	-0.397	11	2	0.5	0.4	0.5	1.5	1	0.325	0.468	2.351	0.53	1.724	1.186	11	0.5	0.619	11	0.5	0.25	0.638	0.296	11	0.509	0.197	0.5	0.25	11	0.467	0.376	0.5	0.25
12	2	0.5	0.4	1.5	0.5	0.5	0.385	0.503	2.171	1.483	0.479	0.013	12	2	0.5	0.4	0.5	1.5	1	0.418	0.552	2.159	0.717	1.764	1.511	12	0.5	0.533	12	0.5	0.25	0.754	0.303	12	0.564	0.572	0.5	0.25	12	0.454	-0.462	0.5	0.25
13	2	0.5	0.4	1.5	0.5	0.5	0.424	0.457	2.468	1.944	0.565	1.078	13	2	0.5	0.4	0.5	1.5	1	0.366	0.464	2.618	0.59	1.874	1.234	13	0.5	0.46	13	0.5	0.25	0.52	0.391	13	0.431	0.311	0.5	0.25	13	0.54	0.468	0.5	0.25
14	2	0.5	0.4	1.5	0.5	0.5	0.423	0.528	2.085	1.761	0.535	0.887	14	2	0.5	0.4	0.5	1.5	1	0.509	0.569	1.857	0.533	1.426	0.879	14	0.5	0.489	14	0.5	0.25	0.509	0.352	14	0.742	0.933	0.5	0.25	14	0.508	0.266	0.5	0.25
15	2	0.5	0.4	1.5	0.5	0.5	0.363	0.492	2.564	2.137	0.612	1.701	15	2	0.5	0.4	0.5	1.5	1	0.372	0.571	2	0.553	1.758	0.866	15	0.5	0.513	15	0.5	0.25	0.454	0.378	15	0.582	-0.044	0.5	0.25	15	0.525	0.541	0.5	0.25
16	2	0.5	0.4	1.5	0.5	0.5	0.295	0.598	2.089	1.442	0.533	-0.685	16	2	0.5	0.4	0.5	1.5	1	0.387	0.463	2.204	0.566	1.574	0.986	16	0.5	0.544	16	0.5	0.25	0.479	0.402	16	0.322	-0.076	0.5	0.25	16	0.621	-1.271	0.5	0.25
17	2	0.5	0.4	1.5	0.5	0.5	0.387	0.489	2.304	1.611	0.522	0.629	17	2	0.5	0.4	0.5	1.5	1	0.344	0.422	2.257	0.398	1.406	0.81	17	0.5	0.506	17	0.5	0.25	0.449	-0.017	17	0.621	0.529	0.5	0.25	17	0.554	0.924	0.5	0.25
18	2	0.5	0.4	1.5	0.5	0.5	0.331	0.544	2.117	1.392	0.453	0.099	18	2	0.5	0.4	0.5	1.5	1	0.444	0.567	1.815	0.594	1.432	0.583	18	0.5	0.605	18	0.5	0.25	0.495	0.734	18	0.562	0.557	0.5	0.25	18	0.654	1.15	0.5	0.25
19	2	0.5	0.4	1.5	0.5	0.5	0.496	0.356	2.378	1.546	0.484	0.32	19	2	0.5	0.4	0.5	1.5	1	0.341	0.529	2.155	0.532	1.81	1.211	19	0.5	0.652	19	0.5	0.25	0.509	0.316	19	0.598	-0.213	0.5	0.25	19	0.665	0.251	0.5	0.25
20	2	0.5	0.4	1.5	0.5	0.5	0.482	0.44	2.091	1.651	0.493	0.572	20	2	0.5	0.4	0.5	1.5	1	0.376	0.503	1.93	0.609	1.608	1.316	20	0.5	0.549	20	0.5	0.25	0.476	0.289	20	0.478	0.525	0.5	0.25	20	0.561	1.102	0.5	0.25
21	2	0.5	0.4	1.5	0.5	0.5	0.373	0.533	2.05	1.797	0.582	0.972	21	2	0.5	0.4	0.5	1.5	1	0.44	0.586	2.007	0.654	1.583	1.283	21	0.5	0.661	21	0.5	0.25	0.664	0.445	21	0.415	0.216	0.5	0.25	21	0.4	0.24	0.5	0.25
22	2	0.5	0.4	1.5	0.5	0.5	0.389	0.591	1.503	1.303	0.447	0.06	22	2	0.5	0.4	0.5	1.5	1	0.459	0.49	2.057	0.459	1.353	0.819	22	0.5	0.486	22	0.5	0.25	0.534	0.517	22	0.46	0.579	0.5	0.25	22	0.448	0.59	0.5	0.25
23	2	0.5	0.4	1.5	0.5	0.5	0.399	0.508	1.891	1.617	0.52	1.153	23	2	0.5	0.4	0.5	1.5	1	0.365	0.549	1.893	0.578	1.685	1.324	23	0.5	0.428	23	0.5	0.25	0.468	0.218	23	0.558	0.546	0.5	0.25	23	0.585	0.549	0.5	0.25
24	2	0.5	0.4	1.5	0.5	0.5	0.374	0.616	1.68	1.695	0.551	0.273	24	2	0.5	0.4	0.5	1.5	1	0.456	0.528	2.063	0.675	1.708	1.092	24	0.5	0.778	24	0.5	0.25	0.403	0.075	24	0.501	0.564	0.5	0.25	24	0.537	1.012	0.5	0.25
25	2	0.5	0.4	1.5	0.5	0.5	0.392	0.562	1.884	1.697	0.568	0.85	25	2	0.5	0.4	0.5	1.5	1	0.422	0.512	1.953	0.512	1.61	0.944	25	0.5	0.734	25	0.5	0.25	0.504	0.442	25	0.465	0.28	0.5	0.25	25	0.497	0.602	0.5	0.25
26	2	0.5	0.4	1.5	0.5	0.5	0.516	0.364	2.397	1.928	0.517	0.949	26	2	0.5	0.4	0.5	1.5	1	0.424	0.548	2.173	0.603	1.681	1.229	26	0.5	0.459	26	0.5	0.25	0.517	0.278	26	0.522	0.542	0.5	0.25	26	0.591	0.57	0.5	0.25
27	2	0.5	0.4	1.5	0.5	0.5	0.461	0.444	2.123	1.725	0.568	1.11	27	2	0.5	0.4	0.5	1.5	1	0.423	0.469	2.255	0.475	1.49	0.967	27	0.5	0.57	27	0.5	0.25	0.432	0.314	27	0.715	1.102	0.5	0.25	27	0.541	0.961	0.5	0.25
28	2	0.5	0.4	1.5	0.5	0.5	0.352	0.479	2.23	1.621	0.593	1.051	28	2	0.5	0.4	0.5	1.5	1	0.404	0.565	1.826	0.575	1.628	1.08	28	0.5	0.572	28	0.5	0.25	0.509	0.608	28	0.514	0.42	0.5	0.25	28	0.604	0.507	0.5	0.25
29	2	0.5	0.4	1.5	0.5	0.5	0.364	0.428	2.258	1.34	0.488	0.83	29	2	0.5	0.4	0.5	1.5	1	0.389	0.495	1.716	0.453	1.366	0.931	29	0.5	0.472	29	0.5	0.25	0.48	0.395	29	0.564	-0.356	0.5	0.25	29	0.498	0.425	0.5	0.25
30	2	0.5	0.4	1.5	0.5	0.5	0.377	0.43	2.464	1.546	0.485	0.795	30	2	0.5	0.4	0.5	1.5	1	0.429	0.544	2.286	0.752	1.872	1.47	30	0.5	0.584	30	0.5	0.25	0.472	0.345	30	0.534	0.463	0.5	0.25	30	0.569	0.417	0.5	0.25
31	2	0.5	0.4	1.5	0.5	0.5	0.355	0.555	1.99	1.461	0.531	0.767	31	2	0.5	0.4	0.5	1.5	1	0.457	0.586	2.119	0.716	1.841	1.484	31	0.5	0.628	31	0.5	0.25	0.558	0.349	31	0.518	0.136	0.5	0.25	31	0.612	0.16	0.5	0.25
32	2	0.5	0.4	1.5	0.5	0.5	0.386	0.499	2.486	1.752	0.576	0.723	32	2	0.5	0.4	0.5	1.5	1	0.372	0.513	2.063	0.607	1.783	1.411	32	0.5	0.598	32	0.5	0.25	0.633	0.435	32	0.603	0.515	0.5	0.25	32	0.383	-0.114	0.5	0.25
33	2	0.5	0.4	1.5	0.5	0.5	0.48	0.421	2.161	1.781	0.632	1.291	33	2	0.5	0.4	0.5	1.5	1	0.36	0.433	2.285	0.487	1.656	0.992	33	0.5	0.407	33	0.5	0.25	0.658	0.089	33	0.543	0.623	0.5	0.25	33	0.504	-0.089	0.5	0.25
34	2	0.5	0.4	1.5	0.5	0.5	0.477	0.482	2.654	1.925	0.658	0.277	34	2	0.5	0.4	0.5	1.5	1	0.471	0.463	2.566	0.678	1.764	1.416	34	0.5	0.645	34	0.5	0.25	0.638	0.491	34	0.714	-0.281	0.5	0.25	34	0.609	-0.349	0.5	0.25
35	2	0.5	0.4	1.5	0.5	0.5	0.407	0.471	2.261	1.362	0.511	-0.212	35	2	0.5	0.4	0.5	1.5	1	0.379	0.489	2.224	0.566	1.713	1.203	35	0.5	0.606	35	0.5	0.25	0.63	0.605	35	0.465	0.126	0.5	0.25	35	0.603	1.045	0.5	0.25
36	2	0.5	0.4	1.5	0.5	0.5	0.363	0.558	2.033	1.439	0.424	-0.347	36	2	0.5	0.4	0.5	1.5	1	0.36	0.491	2.074	0.656	1.627	1.364	36	0.5	0.477	36	0.5	0.25	0.501	0.503	36	0.447	0.13	0.5	0.25	36	0.478	0.363	0.5	0.25
37	2	0.5	0.4	1.5	0.5	0.5	0.303	0.554	2.121	1.306	0.535	0.002	37	2	0.5	0.4	0.5	1.5	1	0.396	0.511	2.199	0.75	1.834	1.523	37	0.5	0.587	37	0.5	0.25	0.499	0.185	37	0.571	0.249	0.5	0.25	37	0.555	0.723	0.5	0.25
38	2	0.5	0.4	1.5	0.5	0.5	0.36	0.562	2.193	1.984	0.71	1.584	38	2	0.5	0.4	0.5	1.5	1	0.394	0.538	2.001	0.733	1.761	1.645	38	0.5	0.423	38	0.5	0.25	0.52	0.109	38	0.53	0.079	0.5	0.25	38	0.499	-0.163	0.5	0.25
39	2	0.5	0.4	1.5	0.5	0.5	0.448	0.545	2.119	1.871	0.657	0.11	39	2	0.5	0.4	0.5	1.5	1	0.31	0.453	2.522	0.629	2.173	1.518	39	0.5	0.738	39	0.5	0.25	0.597	0.463	39	0.673	-0.043	0.5	0.25	39	0.579	0.67	0.5	0.25
40	2	0.5	0.4	1.5	0.5	0.5	0.435	0.456	2.282	1.587	0.546	0.716	40	2	0.5	0.4	0.5	1.5	1	0.394	0.505	2.112	0.526	1.603	1.123	40	0.5	0.526	40	0.5	0.25	0.478	0.012	40	0.641	0.574	0.5	0.25	40	0.563	-0.031	0.5	0.25
41	2	0.5	0.4	1.5	0.5	0.5	0.415	0.532	2.004	1.652	0.556	0.871	41	2	0.5	0.4	0.5	1.5	1	0.446	0.624	1.804	0.707	1.763	1.375	41	0.5	0.525	41	0.5	0.25	0.548	0.433	41	0.585	0.26	0.5	0.25	41	0.542	0.489	0.5	0.25
42	2	0.5	0.4	1.5	0.5	0.5	0.431	0.428	2.401	1.971	0.673	1.151	42	2	0.5	0.4	0.5	1.5	1	0.371	0.505	2.137	0.551	1.694	0.988	42	0.5	0.571	42	0.5	0.25	0.586	0.383	42	0.47	0.329	0.5	0.25	42	0.542	0.689	0.5	0.25
43	2	0.5	0.4	1.5	0.5	0.5	0.339	0.581	1.99	1.396	0.525	0.298	43	2	0.5	0.4	0.5	1.5	1	0.353	0.457	2.331	0.548	1.596	1.007	43	0.5	0.459	43	0.5	0.25	0.547	-0.013	43	0.459	0.552	0.5	0.25	43	0.489	-0.027	0.5	0.25
44	2	0.5	0.4	1.5	0.5	0.5	0.354	0.584	2.054	1.436	0.484	0.053	44	2	0.5	0.4	0.5	1.5	1	0.402	0.463	2.469	0.664	1.844	1.124	44	0.5	0.691	44	0.5	0.25	0.471	0.031	44	0.612	0.549	0.5	0.25	44	0.52	0.205	0.5	0.25
45	2	0.5	0.4	1.5	0.5	0.5	0.366	0.616	1.814	1.379	0.535	-1.018	45	2	0.5	0.4	0.5	1.5	1	0.362	0.433	2.524	0.483	1.743	0.977	45	0.5	0.78	45	0.5	0.25	0.645	0.126	45	0.793	1.17	0.5	0.25	45	0.623	0.327	0.5	0.25
46	2	0.5	0.4	1.5	0.5	0.5	0.448	0.484	2.067	1.823	0.646	0.97	46	2	0.5	0.4	0.5	1.5	1	0.389	0.427	2.099	0.422	1.474	0.821	46	0.5	0.532	46	0.5	0.25	0.613	0.236	46	0.461	-0.137	0.5	0.25	46	0.467	0.34	0.5	0.25
47	2	0.5	0.4	1.5	0.5	0.5	0.339	0.536	2.534	1.865	0.664	1.139	47	2	0.5	0.4	0.5	1.5	1	0.433	0.557	1.859	0.737	1.667	1.602	47	0.5	0.761	47	0.5	0.25	0.544	0.408	47	0.625	0.556	0.5	0.25	47	0.578	0.677	0.5	0.25
48	2	0.5	0.4	1.5	0.5	0.5	0.295	0.613	2.007	1.869	0.751	1.088	48	2	0.5	0.4	0.5	1.5	1	0.402	0.534	2.085	0.579	1.732	1.145	48	0.5	0.549	48	0.5	0.25	0.663	0.544	48	0.446	0.683	0.5	0.25	48	0.399	0.267	0.5	0.25
49	2	0.5	0.4	1.5	0.5	0.5	0.535	0.406	2.305	2.098	0.663	1.033	49	2	0.5	0.4	0.5	1.5	1	0.325	0.504	1.959	0.378	1.676	0.754	49	0.5	0.452	49	0.5	0.25	0.458	0.074	49	0.499	-0.043	0.5	0.25	49	0.494	0.601	0.5	0.25
50	2	0.5	0.4	1.5	0.5	0.5	0.354	0.571	2.3	1.999	0.63	0.935	50	2	0.5	0.4	0.5	1.5	1	0.405	0.55	2.078	0.764	1.821	1.491	50	0.75	0.91	50	0.75	0.5	0.788	0.786	50	0.663	0.495	0.75	0.5	50	0.846	0.921	0.75	0.5
51	2	0.5	0.4	1.5	0.5	0.5	0.39	0.557	1.804	1.305	0.48	0.325	51	2	0.5	0.4	0.5	1.5	1	0.327	0.44	2.319	0.404	1.665	1.056	51	0.75	1.007	51	0.75	0.5	0.755	0.456	51	0.795	0.784	0.75	0.5	51	0.783	0.139	0.75	0.5
52	2	0.5	0.4	1.5	0.5	0.5	0.386	0.612	1.742	1.399	0.503	-0.743	52	2	0.5	0.4	0.5	1.5	1	0.381	0.468	2.239	0.599	1.717	1.258	52	0.75	0.895	52	0.75	0.5	0.62	0.402	52	0.87	1.039	0.75	0.5	52	0.592	0.527	0.75	0.5
53	2	0.5	0.4	1.5	0.5	0.5	0.455	0.486	1.766	1.573	0.504	0.59	53	2	0.5	0.4	0.5	1.5	1	0.352	0.482	2.018	0.793	1.942	1.892	53	0.75	0.99	53	0.75	0.5	0.661	0.68	53	1.059	1.331	0.75	0.5	53	0.566	-0.496	0.75	0.5
54	2	0.5	0.4	1.5	0.5	0.5	0.435	0.554	1.877	1.759	0.54	0.436	54	2	0.5	0.4	0.5	1.5	1	0.397	0.465	2.165	0.644	1.559	1.261	54	0.75	0.781	54	0.75	0.5	0.675	0.57	54	0.629	0.273	0.75	0.5	54	0.72	1.079	0.75	0.5
55	2	0.5	0.4	1.5	0.5	0.5	0.391	0.504	2.069	1.509	0.539	0.439	55	2	0.5	0.4	0.5	1.5	1	0.391	0.515	1.881	0.451	1.488	0.894	55	0.75	0.907	55	0.75	0.5	0.861	0.424	55	0.861	0.604	0.75	0.5	55	0.872	0.796	0.75	0.5
56	2	0.5	0.4	1.5	0.5	0.5	0.439	0.52	1.874	1.566	0.502	0.223	56	2	0.5	0.4	0.5	1.5	1	0.447	0.633	2.04	0.664	1.728	1.233	56	0.75	1.005	56	0.75	0.5	0.858	0.556	56	0.755	0.496	0.75	0.5	56	0.649	-0.964	0.75	0.5
57	2	0.5	0.4	1.5	0.5	0.5	0.359	0.509	2.142	1.838	0.518	1.317	57	2	0.5	0.4	0.5	1.5	1	0.443	0.517	1.998	0.614	1.502	0.951	57	0.75	0.941	57	0.75	0.5	0.829	0.635	57	0.743	-0.273	0.75	0.5	57	0.607	0.028	0.75	0.5
58	2	0.5	0.4	1.5	0.5	0.5	0.314	0.522	2.376	1.473	0.545	0.107	58	2	0.5	0.4	0.5	1.5	1	0.379	0.494	1.955	0.435	1.421	0.818	58	0.75	0.814	58	0.75	0.5	0.912	0.592	58	0.885	0.736	0.75	0.5	58	0.95	1.062	0.75	0.5
59	2	0.5	0.4	1.5	0.5	0.5	0.366	0.481	2.202	1.455	0.563	0.009	59	2	0.5	0.4	0.5	1.5	1	0.406	0.613	1.935	0.582	1.791	0.973	59	0.75	0.833	59	0.75	0.5	0.84	0.539	59	0.711	0.774	0.75	0.5	59	0.729	0.01	0.75	0.5
60	2	0.5	0.4	1.5	0.5	0.5	0.37	0.494	2.312	1.542	0.52	0.219	60	2	0.5	0.4	0.5	1.5	1	0.333	0.538	2.125	0.547	1.699	1.176	60	0.75	0.967	60	0.75	0.5	0.603	0.14	60	0.737	0.318	0.75	0.5	60	0.781	0.577	0.75	0.5
61	2	0.5	0.4	1.5	0.5	0.5	0.353	0.581	2.029	1.516	0.606	-0.241	61	2	0.5	0.4	0.5	1.5	1	0.27	0.506	2.02	0.439	1.849	1.125	61	0.75	0.814	61	0.75	0.5	0.877	0.677	61	0.894	0.737	0.75	0.5	61	0.878	0.868	0.75	0.5
62	2	0.5	0.4	1.5	0.5	0.5	0.338	0.559	2.02	1.901	0.697	1.245	62	2	0.5	0.4	0.5	1.5	1	0.4	0.473	2.1	0.61	1.571	1.214	62	0.75	0.743	62	0.75	0.5	1.008	0.705	62	0.937	0.633	0.75	0.5	62	0.884	-0.025	0.75	0.5
63	2	0.5	0.4	1.5	0.5	0.5	0.44	0.502	2.348	1.784	0.599	0.347	63	2	0.5	0.4	0.5	1.5	1	0.433	0.525	2.092	0.569	1.652	1.037	63	0.75	1.198	63	0.75	0.5	0.816	0.476	63	0.91	0.631	0.75	0.5	63	0.824	0.425	0.75	0.5
64	2	0.5	0.4	1.5	0.5	0.5	0.49	0.372	2.352	1.832	0.444	1.077	64	2	0.5	0.4	0.5	1.5	1	0.376	0.445	2.386	0.55	1.532	1.076	64	0.75	0.725	64	0.75	0.5	0.606	0.249	64	0.857	0.386	0.75	0.5	64	0.7	0.744	0.75	0.5
65	2	0.5	0.4	1.5	0.5	0.5	0.446	0.445	2.277	1.947	0.547	1.057	65	2	0.5	0.4	0.5	1.5	1	0.439	0.477	2.152	0.549	1.398	0.941	65	0.75	1.058	65	0.75	0.5	0.853	0.55	65	0.709	-0.059	0.75	0.5	65	0.991	0.898	0.75	0.5
66	2	0.5	0.4	1.5	0.5	0.5	0.431	0.475	2.179	1.636	0.536	0.465	66	2	0.5	0.4	0.5	1.5	1	0.371	0.474	2.304	0.543	1.714	1.341	66	0.75	0.774	66	0.75	0.5	0.861	0.423	66	0.789	0.371	0.75	0.5	66	0.801	0.74	0.75	0.5
67	2	0.5	0.4	1.5	0.5	0.5	0.446	0.454	2.316	1.622	0.466	0.401	67	2	0.5	0.4	0.5	1.5	1	0.429	0.563	1.988	0.56	1.517	1.028	67	0.75	0.92	67	0.75	0.5	0.899	0.688	67	0.948	0.838	0.75	0.5	67	0.796	0.129	0.75	0.5
68	2	0.5	0.4	1.5	0.5	0.5	0.462	0.545	1.757	1.542	0.457	0.242	68	2	0.5	0.4	0.5	1.5	1	0.381	0.447	1.934	0.363	1.32	0.715	68	0.75	1.005	68	0.75	0.5	0.656	0.767	68	0.793	0.893	0.75	0.5	68	0.715	-0.123	0.75	0.5
69	2	0.5	0.4	1.5	0.5	0.5	0.436	0.422	2.566	2.193	0.638	1.573	69	2	0.5	0.4	0.5	1.5	1	0.466	0.417	2.21	0.539	1.328	1.17	69	0.75	1.041	69	0.75	0.5	0.756	0.733	69	1.033	1.034	0.75	0.5	69	0.751	0.934	0.75	0.5
70	2	0.5	0.4	1.5	0.5	0.5	0.317	0.594	2.046	1.572	0.566	0.641	70	2	0.5	0.4	0.5	1.5	1	0.338	0.418	2.613	0.691	1.976	1.298	70	0.75	0.67	70	0.75	0.5	0.747	0.473	70	0.836	0.596	0.75	0.5	70	0.755	-0.478	0.75	0.5
71	2	0.5	0.4	1.5	0.5	0.5	0.445	0.416	2.279	1.569	0.468	0.388	71	2	0.5	0.4	0.5	1.5	1	0.375	0.419	2.326	0.644	1.633	1.247	71	0.75	0.943	71	0.75	0.5	0.883	0.747	71	0.798	0.549	0.75	0.5	71	0.784	1.233	0.75	0.5
72	2	0.5	0.4	1.5	0.5	0.5	0.529	0.47	2.354	2.338	0.605	0.621	72	2	0.5	0.4	0.5	1.5	1	0.406	0.486	2.497	0.725	1.879	1.298	72	0.75	0.653	72	0.75	0.5	0.569	0.239	72	0.747	0.824	0.75	0.5	72	0.663	-0.402	0.75	0.5
73	2	0.5	0.4	1.5	0.5	0.5	0.343	0.537	2.049	1.42	0.52	0.452	73	2	0.5	0.4	0.5	1.5	1	0.345	0.435	2.398	0.475	1.732	0.888	73	0.75	0.834	73	0.75	0.5	0.777	0.744	73	0.732	0.316	0.75	0.5	73	0.83	0.016	0.75	0.5
74	2	0.5	0.4	1.5	0.5	0.5	0.279	0.593	2.138	1.4	0.641	0.216	74	2	0.5	0.4	0.5	1.5	1	0.412	0.519	2.189	0.506	1.538	1.171	74	0.75	0.967	74	0.75	0.5	0.739	0.591	74	0.975	0.902	0.75	0.5	74	0.726	0.485	0.75	0.5
75	2	0.5	0.4	1.5	0.5	0.5	0.429	0.434	2.27	1.657	0.559	0.85	75	2	0.5	0.4	0.5	1.5	1	0.363	0.484	1.915	0.379	1.452	0.812	75	0.75	0.877	75	0.75	0.5	0.843	0.755	75	0.719	0.688	0.75	0.5	75	0.712	0.886	0.75	0.5
76	2	0.5	0.4	1.5	0.5	0.5	0.338	0.561	2.066	1.897	0.623	1.059	76	2	0.5	0.4	0.5	1.5	1	0.382	0.521	1.969	0.567	1.593	0.831	76	0.75	0.925	76	0.75	0.5	0.934	0.397	76	0.809	-0.642	0.75	0.5	76	0.881	0.913	0.75	0.5
77	2	0.5	0.4	1.5	0.5	0.5	0.457	0.452	1.975	1.902	0.577	1.777	77	2	0.5	0.4	0.5	1.5	1	0.357	0.553	2.095	0.59	1.849	1.095	77	0.75	0.639	77	0.75	0.5	0.749	0.434	77	0.73	0.373	0.75	0.5	77	0.836	0.621	0.75	0.5
78	2	0.5	0.4	1.5	0.5	0.5	0.429	0.451	2.485	2.081	0.638	1.701	78	2	0.5	0.4	0.5	1.5	1	0.408	0.421	2.303	0.62	1.413	1.234	78	0.75	1.02	78	0.75	0.5	0.814	0.573	78	0.84	0.943	0.75	0.5	78	0.693	0.345	0.75	0.5
79	2	0.5	0.4	1.5	0.5	0.5	0.423	0.527	1.896	1.646	0.503	1.146	79	2	0.5	0.4	0.5	1.5	1	0.42	0.514	2.024	0.546	1.609	0.993	79	0.75	0.559	79	0.75	0.5	0.852	0.461	79	0.755	0.268	0.75	0.5	79	0.538	-0.144	0.75	0.5
80	2	0.5	0.4	1.5	0.5	0.5	0.414	0.508	2.246	1.573	0.488	0.559	80	2	0.5	0.4	0.5	1.5	1	0.405	0.484	2.038	0.528	1.512	1.194	80	0.75	0.962	80	0.75	0.5	0.665	0.653	80	0.893	1.317	0.75	0.5	80	0.685	0.002	0.75	0.5
81	2	0.5	0.4	1.5	0.5	0.5	0.409	0.509	1.776	1.554	0.535	0.869	81	2	0.5	0.4	0.5	1.5	1	0.362	0.524	1.807	0.388	1.633	1.112	81	0.75	0.993	81	0.75	0.5	0.86	0.826	81	0.847	1.113	0.75	0.5	81	0.847	0.234	0.75	0.5
82	2	0.5	0.4	1.5	0.5	0.5	0.474	0.534	1.564	1.687	0.537	0.801	82	2	0.5	0.4	0.5	1.5	1	0.385	0.504	1.963	0.503	1.476	0.975	82	0.75	0.834	82	0.75	0.5	0.814	0.704	82	0.804	0.69	0.75	0.5	82	0.813	0.219	0.75	0.5
83	2	0.5	0.4	1.5	0.5	0.5	0.476	0.389	2.564	2.15	0.691	1.314	83	2	0.5	0.4	0.5	1.5	1	0.421	0.51	2.249	0.643	1.761	1.077	83	0.75	0.857	83	0.75	0.5	0.881	0.874	83	1.057	0.434	0.75	0.5	83	0.765	0.628	0.75	0.5
84	2	0.5	0.4	1.5	0.5	0.5	0.312	0.458	3.042	1.807	0.642	0.464	84	2	0.5	0.4	0.5	1.5	1	0.319	0.556	1.928	0.455	1.97	0.725	84	0.75	1.304	84	0.75	0.5	1.041	0.587	84	1.065	0.073	0.75	0.5	84	0.904	0.616	0.75	0.5
85	2	0.5	0.4	1.5	0.5	0.5	0.306	0.519	2.746	1.591	0.604	-0.158	85	2	0.5	0.4	0.5	1.5	1	0.424	0.539	1.918	0.676	1.648	1.332	85	0.75	0.866	85	0.75	0.5	1.039	0.978	85	0.771	0.129	0.75	0.5	85	0.609	-0.002	0.75	0.5
86	2	0.5	0.4	1.5	0.5	0.5	0.359	0.494	2.425	1.742	0.669	0.192	86	2	0.5	0.4	0.5	1.5	1	0.438	0.523	1.819	0.688	1.605	1.28	86	0.75	1.021	86	0.75	0.5	0.698	0.346	86	0.687	0.606	0.75	0.5	86	0.651	0.511	0.75	0.5
87	2	0.5	0.4	1.5	0.5	0.5	0.43	0.502	1.797	1.527	0.487	0.248	87	2	0.5	0.4	0.5	1.5	1	0.419	0.571	2.165	0.764	1.803	1.444	87	0.75	0.881	87	0.75	0.5	0.883	0.701	87	0.757	0.646	0.75	0.5	87	0.777	0.042	0.75	0.5
88	2	0.5	0.4	1.5	0.5	0.5	0.4	0.486	2.206	1.617	0.565	0.474	88	2	0.5	0.4	0.5	1.5	1	0.409	0.53	2.173	0.563	1.799	1.094	88	0.75	0.933	88	0.75	0.5	0.864	0.534	88	0.777	0.423	0.75	0.5	88	0.764	0.293	0.75	0.5
89	2	0.5	0.4	1.5	0.5	0.5	0.469	0.391	2.751	2.38	0.672	1.613	89	2	0.5	0.4	0.5	1.5	1	0.388	0.495	2.129	0.662	1.715	1.298	89	0.75	0.797	89	0.75	0.5	1.049	0.528	89	0.689	0.198	0.75	0.5	89	0.884	0.794	0.75	0.5
90	2	0.5	0.4	1.5	0.5	0.5	0.397	0.555	1.828	1.788	0.589	1.116	90	2	0.5	0.4	0.5	1.5	1	0.392	0.519	1.939	0.503	1.481	0.969	90	0.75	0.782	90	0.75	0.5	0.816	0.502	90	0.822	-0.015	0.75	0.5	90	0.946	0.011	0.75	0.5
91	2	0.5	0.4	1.5	0.5	0.5	0.455	0.508	1.991	1.394	0.423	0.111	91	2	0.5	0.4	0.5	1.5	1	0.365	0.56	2.156	0.63	1.967	0.886	91	0.75	0.911	91	0.75	0.5	0.914	0.608	91	0.98	0.371	0.75	0.5	91	0.812	0.212	0.75	0.5
92	2	0.5	0.4	1.5	0.5	0.5	0.442	0.432	2.329	1.806	0.624	0.964	92	2	0.5	0.4	0.5	1.5	1	0.429	0.566	2.081	0.602	1.71	1.259	92	0.75	0.777	92	0.75	0.5	0.966	0.396	92	0.778	0.233	0.75	0.5	92	0.788	-0.305	0.75	0.5
93	2	0.5	0.4	1.5	0.5	0.5	0.29	0.561	2.48	1.817	0.689	0.758	93	2	0.5	0.4	0.5	1.5	1	0.462	0.491	1.911	0.484	1.242	0.845	93	0.75	0.979	93	0.75	0.5	0.678	0.276	93	0.662	0.102	0.75	0.5	93	0.876	0.436	0.75	0.5
94	2	0.5	0.4	1.5	0.5	0.5	0.359	0.481	2.233	1.311	0.445	0.303	94	2	0.5	0.4	0.5	1.5	1	0.396	0.509	1.847	0.443	1.366	1.064	94	0.75	0.727	94	0.75	0.5	0.736	0.268	94	0.982	0.537	0.75	0.5	94	0.766	0.687	0.75	0.5
95	2	0.5	0.4	1.5	0.5	0.5	0.413	0.513	2.007	1.483	0.483	0.265	95	2	0.5	0.4	0.5	1.5	1	0.378	0.502	2.089	0.503	1.614	1.06	95	0.75	0.943	95	0.75	0.5	0.748	0.675	95	0.763	0.655	0.75	0.5	95	0.883	1.073	0.75	0.5
96	2	0.5	0.4	1.5	0.5	0.5	0.503	0.422	2.335	2.051	0.627	1.295	96	2	0.5	0.4	0.5	1.5	1	0.415	0.508	2.205	0.493	1.7	0.835	96	0.75	0.836	96	0.75	0.5	0.838	0.487	96	0.7	0.276	0.75	0.5	96	0.771	1.01	0.75	0.5
97	2	0.5	0.4	1.5	0.5	0.5	0.381	0.453	2.301	1.475	0.605	0.08	97	2	0.5	0.4	0.5	1.5	1	0.432	0.571	1.796	0.531	1.543	0.954	97	0.75	0.933	97	0.75	0.5	0.894	0.91	97	0.672	-0.016	0.75	0.5	97	0.938	0.622	0.75	0.5
98	2	0.5	0.4	1.5	0.5	0.5	0.477	0.458	2.478	1.928	0.509	0.634	98	2	0.5	0.4	0.5	1.5	1	0.393	0.45	2.308	0.549	1.555	0.933	98	0.75	0.921	98	0.75	0.5	0.858	0.731	98	0.806	0.97	0.75	0.5	98	0.646	0.171	0.75	0.5
99	2	0.5	0.4	1.5	0.5	0.5	0.424	0.468	2.287	1.807	0.663	1.281	99	2	0.5	0.4	0.5	1.5	1	0.417	0.507	2.164	0.607	1.688	1.266	99	0.75	1.088	99	0.75	0.5	0.844	0.152	99	0.904	0.895	0.75	0.5	99	0.801	0.288	0.75	0.5
																										100	1.5	1.674	100	1.5	1	1.52	1.304	100	1.743	1.34	1.5	1	100	1.736	1.103	1.5	1
																										101	1.5	1.396	101	1.5	1	1.919	1.401	101	1.626	0.97	1.5	1	101	1.857	1.745	1.5	1
																										102	1.5	1.669	102	1.5	1	1.575	1.363	102	1.188	1.01	1.5	1	102	1.458	1.058	1.5	1
																										103	1.5	1.324	103	1.5	1	1.682	1.141	103	2.127	1.659	1.5	1	103	1.589	0.838	1.5	1
																										104	1.5	1.595	104	1.5	1	1.652	1.244	104	1.291	1.196	1.5	1	104	1.628	0.92	1.5	1
																										105	1.5	1.922	105	1.5	1	1.637	1.353	105	0.362	-0.087	1.5	1	105	1.803	0.396	1.5	1
																										106	1.5	1.55	106	1.5	1	1.493	1.011	106	1.644	1.408	1.5	1	106	1.35	0.43	1.5	1
																										107	1.5	1.509	107	1.5	1	1.924	1.43	107	1.391	1.164	1.5	1	107	1.092	0.377	1.5	1
																										108	1.5	1.414	108	1.5	1	1.675	1.219	108	1.619	1.068	1.5	1	108	1.547	1.247	1.5	1
																										109	1.5	1.698	109	1.5	1	1.622	1.159	109	1.37	1.293	1.5	1	109	1.786	1.307	1.5	1
																										110	1.5	1.483	110	1.5	1	1.481	0.819	110	1.79	1.498	1.5	1	110	1.522	1.018	1.5	1
																										111	1.5	1.301	111	1.5	1	1.251	0.626	111	1.709	1.151	1.5	1	111	1.592	0.488	1.5	1
																										112	1.5	1.448	112	1.5	1	1.495	1.095	112	1.468	0.987	1.5	1	112	1.519	1.078	1.5	1
																										113	1.5	1.837	113	1.5	1	2.042	1.103	113	2.106	1.704	1.5	1	113	1.684	1.019	1.5	1
																										114	1.5	1.751	114	1.5	1	1.603	0.97	114	1.753	1.004	1.5	1	114	1.663	1.244	1.5	1
																										115	1.5	2.057	115	1.5	1	1.698	0.743	115	1.806	1.526	1.5	1	115	1.515	0.482	1.5	1
																										116	1.5	1.379	116	1.5	1	1.389	1.053	116	1.591	0.553	1.5	1	116	1.47	1.244	1.5	1
																										117	1.5	1.579	117	1.5	1	2.017	1.846	117	1.644	1.076	1.5	1	117	1.474	0.501	1.5	1
																										118	1.5	1.375	118	1.5	1	1.475	1.28	118	1.524	1.193	1.5	1	118	1.735	0.5	1.5	1
																										119	1.5	1.486	119	1.5	1	1.435	0.958	119	1.866	1.465	1.5	1	119	1.642	1.431	1.5	1
																										120	1.5	1.693	120	1.5	1	1.684	1.11	120	1.45	0.94	1.5	1	120	1.61	1.597	1.5	1
																										121	1.5	1.773	121	1.5	1	1.865	1.552	121	1.829	1.384	1.5	1	121	1.395	0.657	1.5	1
																										122	1.5	1.29	122	1.5	1	1.425	1.052	122	1.357	0.661	1.5	1	122	1.398	1.274	1.5	1
																										123	1.5	1.555	123	1.5	1	1.567	1.263	123	1.768	1.124	1.5	1	123	1.526	1.196	1.5	1
																										124	1.5	1.69	124	1.5	1	1.806	1.25	124	1.713	1.35	1.5	1	124	1.437	0.025	1.5	1
																										125	1.5	1.669	125	1.5	1	1.334	0.844	125	1.493	0.434	1.5	1	125	1.463	0.415	1.5	1
																										126	1.5	1.923	126	1.5	1	1.562	1.095	126	1.748	1.03	1.5	1	126	1.66	1.056	1.5	1
																										127	1.5	1.691	127	1.5	1	1.64	0.4	127	1.749	1.159	1.5	1	127	1.877	1.096	1.5	1
																										128	1.5	1.609	128	1.5	1	1.664	1.328	128	1.684	1.108	1.5	1	128	1.605	1.175	1.5	1
																										129	1.5	1.292	129	1.5	1	1.479	0.605	129	1.24	0.68	1.5	1	129	1.468	0.807	1.5	1
																										130	1.5	1.542	130	1.5	1	1.162	0.849	130	1.528	0.623	1.5	1	130	1.569	1.344	1.5	1
																										131	1.5	1.428	131	1.5	1	1.821	0.945	131	1.558	1.247	1.5	1	131	1.665	0.889	1.5	1
																										132	1.5	1.733	132	1.5	1	1.61	1.038	132	1.583	1.36	1.5	1	132	1.82	1.461	1.5	1
																										133	1.5	1.784	133	1.5	1	1.455	1.09	133	1.415	0.868	1.5	1	133	1.557	0.013	1.5	1
																										134	1.5	1.913	134	1.5	1	1.898	1.007	134	1.558	0.569	1.5	1	134	1.531	0.553	1.5	1
																										135	1.5	1.318	135	1.5	1	1.318	0.677	135	1.371	1.319	1.5	1	135	1.38	0.751	1.5	1
																										136	1.5	1.403	136	1.5	1	1.366	1.135	136	1.383	1.307	1.5	1	136	1.242	0.636	1.5	1
																										137	1.5	1.278	137	1.5	1	1.673	1.073	137	1.758	1.353	1.5	1	137	1.476	0.125	1.5	1
																										138	1.5	1.904	138	1.5	1	1.41	0.743	138	1.665	1.07	1.5	1	138	1.616	1.258	1.5	1
																										139	1.5	1.723	139	1.5	1	1.431	1.114	139	1.505	1.143	1.5	1	139	1.564	1.503	1.5	1
																										140	1.5	1.562	140	1.5	1	1.703	0.88	140	2.187	1.444	1.5	1	140	1.829	2.036	1.5	1
																										141	1.5	1.655	141	1.5	1	1.658	0.982	141	1.815	1.102	1.5	1	141	1.72	0.954	1.5	1
																										142	1.5	1.974	142	1.5	1	1.757	1.19	142	1.208	0.831	1.5	1	142	1.889	1.635	1.5	1
																										143	1.5	1.353	143	1.5	1	1.342	0.96	143	1.557	1.214	1.5	1	143	1.515	0.756	1.5	1
																										144	1.5	1.398	144	1.5	1	1.929	1.783	144	1.654	1.124	1.5	1	144	1.495	0.301	1.5	1
																										145	1.5	1.383	145	1.5	1	1.618	0.976	145	1.359	0.851	1.5	1	145	1.895	1.425	1.5	1
																										146	1.5	1.795	146	1.5	1	1.408	0.607	146	1.343	0.792	1.5	1	146	1.743	1.166	1.5	1
																										147	1.5	1.838	147	1.5	1	1.688	1.299	147	1.364	1.012	1.5	1	147	1.688	2.014	1.5	1
																										148	1.5	1.861	148	1.5	1	1.54	1.206	148	2.05	1.338	1.5	1	148	1.38	0.172	1.5	1
																										149	1.5	2.069	149	1.5	1	1.993	1.373	149	1.444	0.879	1.5	1	149	1.316	1.372	1.5	1
																										150	3	2.852	150	3	2	2.822	2.01	150	2.823	2.218	3	2	150	2.629	1.824	3	2
																										151	3	2.763	151	3	2	2.724	1.699	151	2.762	1.702	3	2	151	2.852	2.293	3	2
																										152	3	2.357	152	3	2	2.799	1.589	152	2.715	2.031	3	2	152	2.698	2.133	3	2
																										153	3	2.765	153	3	2	2.793	2.284	153	2.743	1.574	3	2	153	2.794	1.648	3	2
																										154	3	2.78	154	3	2	2.687	2.002	154	2.569	1.787	3	2	154	2.795	1.513	3	2
																										155	3	2.745	155	3	2	2.802	1.842	155	2.805	1.834	3	2	155	2.862	2.39	3	2
																										156	3	2.71	156	3	2	2.797	1.538	156	2.742	2.016	3	2	156	2.825	1.676	3	2
																										157	3	2.503	157	3	2	2.686	1.931	157	2.715	1.971	3	2	157	2.699	1.596	3	2
																										158	3	2.8	158	3	2	2.735	2.031	158	2.825	1.763	3	2	158	2.631	1.795	3	2
																										159	3	2.798	159	3	2	2.766	1.604	159	2.832	1.702	3	2	159	2.811	1.105	3	2
																										160	3	2.773	160	3	2	2.768	1.757	160	2.665	1.701	3	2	160	2.557	1.641	3	2
																										161	3	2.697	161	3	2	2.858	1.869	161	2.734	2.07	3	2	161	2.786	1.442	3	2
																										162	3	2.799	162	3	2	2.897	2.128	162	2.814	1.796	3	2	162	2.702	1.697	3	2
																										163	3	2.71	163	3	2	2.853	1.916	163	2.763	1.709	3	2	163	2.697	1.258	3	2
																										164	3	2.752	164	3	2	2.765	2.449	164	2.763	1.925	3	2	164	2.655	1.868	3	2
																										165	3	2.766	165	3	2	2.827	2.235	165	2.825	1.747	3	2	165	2.824	2.34	3	2
																										166	3	2.534	166	3	2	2.798	2.072	166	2.848	1.924	3	2	166	2.663	1.439	3	2
																										167	3	2.649	167	3	2	2.718	1.844	167	2.765	1.975	3	2	167	2.833	1.749	3	2
																										168	3	2.699	168	3	2	2.831	2.134	168	2.839	1.943	3	2	168	2.845	2.163	3	2
																										169	3	2.765	169	3	2	2.754	2.479	169	2.854	1.865	3	2	169	2.823	2.222	3	2
																										170	3	2.563	170	3	2	2.78	2.068	170	2.655	1.611	3	2	170	2.335	1.178	3	2
																										171	3	2.763	171	3	2	2.822	1.606	171	2.831	1.896	3	2	171	2.781	1.738	3	2
																										172	3	2.64	172	3	2	2.738	1.919	172	2.8	1.843	3	2	172	2.853	2.162	3	2
																										173	3	2.871	173	3	2	2.732	1.795	173	2.824	1.935	3	2	173	2.547	0.979	3	2
																										174	3	2.772	174	3	2	2.544	1.57	174	2.764	1.691	3	2	174	2.829	1.362	3	2
																										175	3	2.794	175	3	2	2.801	1.859	175	2.863	1.914	3	2	175	2.743	1.846	3	2
																										176	3	2.788	176	3	2	2.763	1.648	176	2.827	1.757	3	2	176	2.726	1.789	3	2
																										177	3	2.778	177	3	2	2.698	1.805	177	2.859	1.835	3	2	177	2.614	1.597	3	2
																										178	3	2.463	178	3	2	2.837	1.876	178	2.822	1.865	3	2	178	2.729	2.16	3	2
																										179	3	2.622	179	3	2	2.755	2.087	179	2.797	2.013	3	2	179	2.734	1.584	3	2
																										180	3	2.564	180	3	2	2.686	1.755	180	2.844	2.023	3	2	180	2.794	1.974	3	2
																										181	3	2.706	181	3	2	2.808	2.011	181	2.837	1.923	3	2	181	2.808	1.571	3	2
																										182	3	2.726	182	3	2	2.839	1.804	182	2.714	2.169	3	2	182	2.722	2.243	3	2
																										183	3	2.719	183	3	2	2.792	2.091	183	2.786	1.619	3	2	183	2.826	1.906	3	2
																										184	3	2.767	184	3	2	2.872	2.051	184	2.874	2.101	3	2	184	2.866	2.167	3	2
																										185	3	2.64	185	3	2	2.69	1.606	185	2.642	1.855	3	2	185	2.695	1.713	3	2
																										186	3	2.823	186	3	2	2.738	1.468	186	2.68	2.063	3	2	186	2.792	1.261	3	2
																										187	3	2.771	187	3	2	2.723	1.922	187	2.772	1.931	3	2	187	2.754	1.86	3	2
																										188	3	2.742	188	3	2	2.868	2.125	188	2.776	1.793	3	2	188	2.84	1.525	3	2
																										189	3	2.666	189	3	2	2.815	1.732	189	2.716	1.607	3	2	189	2.865	1.969	3	2
																										190	3	2.826	190	3	2	2.893	1.739	190	2.84	1.946	3	2	190	2.764	1.574	3	2
																										191	3	2.853	191	3	2	2.848	1.977	191	2.801	1.827	3	2	191	2.826	1.997	3	2
																										192	3	2.546	192	3	2	2.632	2.19	192	2.732	1.866	3	2	192	2.635	1.768	3	2
																										193	3	2.675	193	3	2	2.718	1.761	193	2.739	1.793	3	2	193	2.636	1.25	3	2
																										194	3	2.708	194	3	2	2.665	1.679	194	2.809	1.936	3	2	194	2.819	1.63	3	2
																										195	3	2.843	195	3	2	2.779	1.853	195	2.725	1.834	3	2	195	2.799	1.851	3	2
																										196	3	2.794	196	3	2	2.837	1.706	196	2.851	1.885	3	2	196	2.821	2.208	3	2
																										197	3	2.67	197	3	2	2.75	1.974	197	2.792	2.356	3	2	197	2.851	1.749	3	2
																										198	3	2.665	198	3	2	2.835	1.724	198	2.783	2.043	3	2	198	2.798	2.194	3	2
																										199	3	2.71	199	3	2	2.714	2.368	199	2.785	2.121	3	2	199	2.688	2.189	3	2
																										200	4.5	2.806	200	4.5	3	2.901	1.901	200	2.897	2.499	4.5	3	200	2.901	2.02	4.5	3
																										201	4.5	2.864	201	4.5	3	2.913	1.988	201	2.903	2.027	4.5	3	201	2.894	2.062	4.5	3
																										202	4.5	2.841	202	4.5	3	2.903	2.184	202	2.906	2.042	4.5	3	202	2.871	1.95	4.5	3
																										203	4.5	2.858	203	4.5	3	2.904	1.972	203	2.916	2.205	4.5	3	203	2.931	1.907	4.5	3
																										204	4.5	2.852	204	4.5	3	2.906	1.938	204	2.892	2.152	4.5	3	204	2.853	2.058	4.5	3
																										205	4.5	2.88	205	4.5	3	2.874	1.704	205	2.905	2.066	4.5	3	205	2.881	1.954	4.5	3
																										206	4.5	2.843	206	4.5	3	2.899	2.13	206	2.899	2.494	4.5	3	206	2.875	1.583	4.5	3
																										207	4.5	2.864	207	4.5	3	2.913	2.039	207	2.896	1.924	4.5	3	207	2.906	1.961	4.5	3
																										208	4.5	2.863	208	4.5	3	2.911	2.154	208	2.916	2.051	4.5	3	208	2.885	1.929	4.5	3
																										209	4.5	2.861	209	4.5	3	2.892	1.921	209	2.901	1.875	4.5	3	209	2.883	2.317	4.5	3
																										210	4.5	2.839	210	4.5	3	2.892	1.9	210	2.909	1.786	4.5	3	210	2.828	1.386	4.5	3
																										211	4.5	2.849	211	4.5	3	2.912	1.631	211	2.905	1.975	4.5	3	211	2.87	1.816	4.5	3
																										212	4.5	2.861	212	4.5	3	2.896	1.768	212	2.898	2.058	4.5	3	212	2.913	2.325	4.5	3
																										213	4.5	2.878	213	4.5	3	2.911	2.241	213	2.889	1.981	4.5	3	213	2.844	2.087	4.5	3
																										214	4.5	2.878	214	4.5	3	2.884	1.85	214	2.898	2.17	4.5	3	214	2.871	2.228	4.5	3
																										215	4.5	2.861	215	4.5	3	2.893	2.386	215	2.912	2.035	4.5	3	215	2.891	2.111	4.5	3
																										216	4.5	2.884	216	4.5	3	2.872	2.019	216	2.903	2.132	4.5	3	216	2.887	2.082	4.5	3
																										217	4.5	2.845	217	4.5	3	2.906	1.929	217	2.899	2.068	4.5	3	217	2.897	2.091	4.5	3
																										218	4.5	2.864	218	4.5	3	2.899	2.126	218	2.899	2.052	4.5	3	218	2.885	1.903	4.5	3
																										219	4.5	2.882	219	4.5	3	2.899	1.921	219	2.906	2.205	4.5	3	219	2.902	2.256	4.5	3
																										220	4.5	2.869	220	4.5	3	2.905	2.434	220	2.92	2.005	4.5	3	220	2.89	1.81	4.5	3
																										221	4.5	2.891	221	4.5	3	2.9	2.135	221	2.914	2.03	4.5	3	221	2.901	1.937	4.5	3
																										222	4.5	2.869	222	4.5	3	2.906	2.343	222	2.888	1.945	4.5	3	222	2.89	1.511	4.5	3
																										223	4.5	2.867	223	4.5	3	2.891	1.437	223	2.893	2.149	4.5	3	223	2.886	2.388	4.5	3
																										224	4.5	2.853	224	4.5	3	2.891	2.145	224	2.9	2.015	4.5	3	224	2.884	1.798	4.5	3
																										225	4.5	2.892	225	4.5	3	2.901	2.352	225	2.904	2.354	4.5	3	225	2.909	2.034	4.5	3
																										226	4.5	2.845	226	4.5	3	2.912	2.169	226	2.898	2.26	4.5	3	226	2.917	1.959	4.5	3
																										227	4.5	2.858	227	4.5	3	2.881	2.01	227	2.899	2	4.5	3	227	2.892	2.226	4.5	3
																										228	4.5	2.835	228	4.5	3	2.902	2.329	228	2.905	1.933	4.5	3	228	2.896	2.3	4.5	3
																										229	4.5	2.832	229	4.5	3	2.898	2.171	229	2.911	1.867	4.5	3	229	2.891	1.662	4.5	3
																										230	4.5	2.886	230	4.5	3	2.903	2.176	230	2.905	2.292	4.5	3	230	2.883	1.715	4.5	3
																										231	4.5	2.887	231	4.5	3	2.899	1.84	231	2.9	2.156	4.5	3	231	2.903	1.725	4.5	3
																										232	4.5	2.853	232	4.5	3	2.902	2.266	232	2.9	2.041	4.5	3	232	2.918	2.536	4.5	3
																										233	4.5	2.862	233	4.5	3	2.903	2.433	233	2.914	2.144	4.5	3	233	2.887	2.341	4.5	3
																										234	4.5	2.87	234	4.5	3	2.915	2.225	234	2.919	2.335	4.5	3	234	2.92	1.782	4.5	3
																										235	4.5	2.813	235	4.5	3	2.886	2.132	235	2.894	2.074	4.5	3	235	2.874	1.684	4.5	3
																										236	4.5	2.881	236	4.5	3	2.875	1.499	236	2.885	2.352	4.5	3	236	2.877	1.811	4.5	3
																										237	4.5	2.84	237	4.5	3	2.897	2.191	237	2.91	2.182	4.5	3	237	2.876	1.857	4.5	3
																										238	4.5	2.859	238	4.5	3	2.901	1.891	238	2.907	2.303	4.5	3	238	2.871	1.843	4.5	3
																										239	4.5	2.871	239	4.5	3	2.906	1.64	239	2.905	2.085	4.5	3	239	2.896	1.892	4.5	3
																										240	4.5	2.862	240	4.5	3	2.919	2.303	240	2.893	2.274	4.5	3	240	2.892	2.115	4.5	3
																										241	4.5	2.862	241	4.5	3	2.925	2.25	241	2.913	2.265	4.5	3	241	2.882	1.727	4.5	3
																										242	4.5	2.844	242	4.5	3	2.907	2.279	242	2.887	2.069	4.5	3	242	2.891	1.984	4.5	3
																										243	4.5	2.84	243	4.5	3	2.895	2.167	243	2.908	2.26	4.5	3	243	2.867	1.967	4.5	3
																										244	4.5	2.883	244	4.5	3	2.905	2	244	2.914	1.734	4.5	3	244	2.899	2.143	4.5	3
																										245	4.5	2.89	245	4.5	3	2.9	1.845	245	2.908	2.051	4.5	3	245	2.91	1.922	4.5	3
																										246	4.5	2.866	246	4.5	3	2.9	2.447	246	2.913	2.164	4.5	3	246	2.85	1.737	4.5	3
																										247	4.5	2.843	247	4.5	3	2.9	2.219	247	2.918	2.34	4.5	3	247	2.913	1.925	4.5	3
																										248	4.5	2.839	248	4.5	3	2.893	1.536	248	2.907	2.209	4.5	3	248	2.889	2.03	4.5	3
																										249	4.5	2.823	249	4.5	3	2.899	2.225	249	2.917	1.926	4.5	3	249	2.89	2.24	4.5	3
																										250	6	2.873	250	6	4	2.919	2.231	250	2.925	2.391	6	4	250	2.932	2.028	6	4
																										251	6	2.887	251	6	4	2.923	2.169	251	2.919	2.25	6	4	251	2.918	2.267	6	4
																										252	6	2.889	252	6	4	2.915	2.408	252	2.913	2.27	6	4	252	2.924	2.173	6	4
																										253	6	2.877	253	6	4	2.921	1.92	253	2.912	2.106	6	4	253	2.915	2.004	6	4
																										254	6	2.87	254	6	4	2.92	2.28	254	2.916	1.89	6	4	254	2.915	2.16	6	4
																										255	6	2.891	255	6	4	2.924	2.173	255	2.914	2.135	6	4	255	2.937	2.112	6	4
																										256	6	2.87	256	6	4	2.923	2.484	256	2.92	2.027	6	4	256	2.927	2.155	6	4
																										257	6	2.883	257	6	4	2.914	2.529	257	2.916	2.075	6	4	257	2.923	2.07	6	4
																										258	6	2.888	258	6	4	2.921	2.316	258	2.917	2.508	6	4	258	2.92	2.165	6	4
																										259	6	2.887	259	6	4	2.919	2.039	259	2.926	2.011	6	4	259	2.933	1.959	6	4
																										260	6	2.895	260	6	4	2.921	2.13	260	2.918	2.265	6	4	260	2.921	2.078	6	4
																										261	6	2.886	261	6	4	2.92	2.22	261	2.917	1.888	6	4	261	2.921	2.331	6	4
																										262	6	2.883	262	6	4	2.924	2.131	262	2.926	2.48	6	4	262	2.928	2.119	6	4
																										263	6	2.88	263	6	4	2.917	2.362	263	2.925	2.453	6	4	263	2.933	2.21	6	4
																										264	6	2.865	264	6	4	2.912	2.319	264	2.924	2.314	6	4	264	2.931	2.117	6	4
																										265	6	2.887	265	6	4	2.921	2.417	265	2.924	2.269	6	4	265	2.928	2.256	6	4
																										266	6	2.865	266	6	4	2.92	2.224	266	2.915	2.334	6	4	266	2.928	2.171	6	4
																										267	6	2.884	267	6	4	2.916	1.915	267	2.917	2.225	6	4	267	2.929	2.165	6	4
																										268	6	2.876	268	6	4	2.923	2.277	268	2.92	2.438	6	4	268	2.929	2.028	6	4
																										269	6	2.886	269	6	4	2.923	2.255	269	2.923	2.153	6	4	269	2.929	2.221	6	4
																										270	6	2.879	270	6	4	2.92	2.369	270	2.913	2.111	6	4	270	2.932	2.266	6	4
																										271	6	2.884	271	6	4	2.926	2.079	271	2.926	2.444	6	4	271	2.925	2.415	6	4
																										272	6	2.87	272	6	4	2.917	2.301	272	2.911	2.633	6	4	272	2.921	2.351	6	4
																										273	6	2.889	273	6	4	2.913	2.394	273	2.915	2.246	6	4	273	2.909	2.257	6	4
																										274	6	2.89	274	6	4	2.916	1.966	274	2.914	2.26	6	4	274	2.931	2.304	6	4
																										275	6	2.885	275	6	4	2.923	2.292	275	2.922	2.006	6	4	275	2.928	2.432	6	4
																										276	6	2.867	276	6	4	2.92	2.452	276	2.928	2.235	6	4	276	2.94	2.167	6	4
																										277	6	2.88	277	6	4	2.92	2.15	277	2.928	2.312	6	4	277	2.932	2.012	6	4
																										278	6	2.877	278	6	4	2.918	2.324	278	2.92	2.465	6	4	278	2.924	2.335	6	4
																										279	6	2.892	279	6	4	2.915	2.001	279	2.925	2.235	6	4	279	2.917	2.213	6	4
																										280	6	2.885	280	6	4	2.916	2.467	280	2.918	2.453	6	4	280	2.918	2.172	6	4
																										281	6	2.89	281	6	4	2.923	1.865	281	2.921	2.103	6	4	281	2.915	2.192	6	4
																										282	6	2.857	282	6	4	2.906	2.205	282	2.909	1.984	6	4	282	2.924	1.866	6	4
																										283	6	2.891	283	6	4	2.921	1.999	283	2.912	2.282	6	4	283	2.926	2.158	6	4
																										284	6	2.902	284	6	4	2.923	2.197	284	2.922	2.383	6	4	284	2.931	2.275	6	4
																										285	6	2.876	285	6	4	2.912	1.987	285	2.919	2.35	6	4	285	2.916	2.227	6	4
																										286	6	2.883	286	6	4	2.918	2.325	286	2.913	2.334	6	4	286	2.919	2.253	6	4
																										287	6	2.881	287	6	4	2.917	2.153	287	2.921	2.362	6	4	287	2.928	2.218	6	4
																										288	6	2.872	288	6	4	2.92	2.093	288	2.913	2.355	6	4	288	2.917	2.028	6	4
																										289	6	2.883	289	6	4	2.918	2.023	289	2.924	2.091	6	4	289	2.929	2.176	6	4
																										290	6	2.875	290	6	4	2.922	2.093	290	2.928	2.256	6	4	290	2.928	1.974	6	4
																										291	6	2.89	291	6	4	2.926	2.304	291	2.925	2.209	6	4	291	2.922	2.22	6	4
																										292	6	2.891	292	6	4	2.906	2.178	292	2.917	2.306	6	4	292	2.93	2.07	6	4
																										293	6	2.876	293	6	4	2.912	2.107	293	2.922	2.176	6	4	293	2.927	2.145	6	4
																										294	6	2.89	294	6	4	2.917	2.181	294	2.925	2.22	6	4	294	2.928	2.179	6	4
																										295	6	2.894	295	6	4	2.921	2.073	295	2.926	2.176	6	4	295	2.918	1.92	6	4
																										296	6	2.879	296	6	4	2.913	2.15	296	2.923	2.551	6	4	296	2.927	2.254	6	4
																										297	6	2.872	297	6	4	2.919	1.974	297	2.926	2.191	6	4	297	2.936	2.174	6	4
																										298	6	2.884	298	6	4	2.912	2.009	298	2.92	2.189	6	4	298	2.919	2.037	6	4
																										299	6	2.877	299	6	4	2.913	1.954	299	2.925	2.329	6	4	299	2.92	1.793	6	4
																										300	2.117	2.317
																										301	2.117	2.101
																										302	2.117	2.008
																										303	2.117	2.215
																										304	2.117	2.025
																										305	2.117	2.457
																										306	2.117	2.49
																										307	2.117	2.526
																										308	2.117	2.216
																										309	2.117	2.41
																										310	2.117	2.107
																										311	2.117	2.047
																										312	2.117	2.248
																										313	2.117	2.402
																										314	2.117	2.482
																										315	2.117	2.795
																										316	2.117	2.542
																										317	2.117	2.289
																										318	2.117	2.603
																										319	2.117	2.602
																										320	2.117	2.448
																										321	2.117	2.272
																										322	2.117	2.217
																										323	2.117	2.033
																										324	2.117	2.083
																										325	2.117	2.42
																										326	2.117	2.424
																										327	2.117	2.098
																										328	2.117	2.525
																										329	2.117	2.16
																										330	2.117	2.471
																										331	2.117	1.927
																										332	2.117	1.807
																										333	2.117	1.939
																										334	2.117	2.046
																										335	2.117	2.467
																										336	2.117	2.409
																										337	2.117	2.245
																										338	2.117	1.972
																										339	2.117	2.588
																										340	2.117	2.46
																										341	2.117	2.277
																										342	2.117	2.667
																										343	2.117	2.145
																										344	2.117	2.251
																										345	2.117	2.12
																										346	2.117	1.826
																										347	2.117	2.437
																										348	2.117	1.905
																										349	2.117	2.259
																										350	0.931	0.884
																										351	0.931	1.079
																										352	0.931	0.992
																										353	0.931	0.922
																										354	0.931	0.814
																										355	0.931	1.381
																										356	0.931	1.082
																										357	0.931	0.947
																										358	0.931	0.95
																										359	0.931	0.963
																										360	0.931	0.938
																										361	0.931	0.801
																										362	0.931	1.145
																										363	0.931	1.042
																										364	0.931	1.165
																										365	0.931	1.088
																										366	0.931	0.708
																										367	0.931	1.077
																										368	0.931	0.963
																										369	0.931	1.045
																										370	0.931	1.135
																										371	0.931	1.042
																										372	0.931	1.177
																										373	0.931	1.029
																										374	0.931	1.115
																										375	0.931	1.044
																										376	0.931	0.94
																										377	0.931	1.027
																										378	0.931	1.334
																										379	0.931	0.773
																										380	0.931	1.045
																										381	0.931	1.057
																										382	0.931	1.225
																										383	0.931	1.03
																										384	0.931	1.315
																										385	0.931	1.032
																										386	0.931	1.156
																										387	0.931	1.053
																										388	0.931	1.313
																										389	0.931	1.116
																										390	0.931	1.345
																										391	0.931	1.018
																										392	0.931	0.895
																										393	0.931	0.974
																										394	0.931	1.155
																										395	0.931	1.29
																										396	0.931	0.863
																										397	0.931	1.462
																										398	0.931	0.952
																										399	0.931	1.063
																										400	0	0.032
																										401	0	0.081
																										402	0	-0.044
																										403	0	0.166
																										404	0	-0.086
																										405	0	-0.003
																										406	0	0.059
																										407	0	-0.017
																										408	0	-0.032
																										409	0	-0.074
																										410	0	0.005
																										411	0	0.096
																										412	0	0.092
																										413	0	-0.069
																										414	0	-0.06
																										415	0	-0.027
																										416	0	0.106
																										417	0	-0.098
																										418	0	0.148
																										419	0	0.016
																										420	0	0.02
																										421	0	0.006
																										422	0	-0.037
																										423	0	-0.067
																										424	0	-0.048
																										425	0	-0.057
																										426	0	0.063
																										427	0	-0.027
																										428	0	0.037
																										429	0	-0.227
																										430	0	0.022
																										431	0	0.006
																										432	0	0.043
																										433	0	-0.048
																										434	0	-0.05
																										435	0	0.023
																										436	0	0.048
																										437	0	-0.085
																										438	0	-0.067
																										439	0	0.085
																										440	0	-0.051
																										441	0	0.162
																										442	0	0.016
																										443	0	-0.068
																										444	0	0.006
																										445	0	0.04
																										446	0	-0.015
																										447	0	0.074
																										448	0	0.051
																										449	0	-0.001
