# Supplementary material for: The human dorsal anterior cingulate facilitates acceptance of unfair offers and regulates inequity aversion
Source: PLoS Biol. 2026 Feb 5;24(2):e3003007. doi: 10.1371/journal.pbio.3003007 (PMC12875481; doi:10.1371/journal.pbio.3003007)
Supplement: S5 Data — (A) actual behavior and DDM parameters. (B) simulated behavior and parameters. (XLSX) [file pbio.3003007.s014.xlsx]

## Sheet: Sheet1
(A) Actual behavior																(B) Simulated behavior
	DDM parameters					Rejection rate				Mean response time for acceptance			Mean response time for rejection				DDM parameters			Rejection rate			Mean response time for acceptance		Mean response time for rejection
ID	beta(DI)	beta(SR)	beta(AI)	Bias	Boundary	in DI conditions	in AI conditions	in DI and AI conditions	across all trials	in DI conditions	in DI and AI conditions	across all trials	in DI conditions	in DI and AI condition	across all trials	ID	beta(DI)	beta(SR)	beta(AI)	in DI conditions (S1Fig A)	in AI conditions (S1Fig G)	in DI and AI conditions (S1Fig D)	in DI conditions (S1Fig B)	in DI and AI conditions (S1Fig E)	in DI conditions (S1Fig C)	in DI and AI condition (S1Fig F)
1	-0.103	0.65	0.042	0.667	3.098	0.133333	0	0.0869565	0.0740741	3.81141	3.29525	3.2944	4.60277	4.60277	4.60277	1	-0.103	0.65	0.042	0.0472903	0	0.0576296	3.47029	3.62211
2	0.684	0.51	0.548	0.429	3.062	0.84375	0	0.5625	0.482143	5.30657	4.22366	3.68977	4.14535	4.14535	4.14535	2	0.684	0.51	0.548	0.481	0	0.441321	4.74278	4.44845	4.24531	3.98708
3	0.937	1.269	0.278	0.518	2.457	0.5625	0	0.375	0.321429	3.87331	2.51376	2.24292	1.92081	1.92081	1.92081	3	0.937	1.269	0.278	0.331688	0	0.355107	2.19327	2.08704	2.44502	2.32012
4	-0.334	0.895	-0.134	0.679	3.752	0	0	0	0	3.41027	3.10416	3.05107				4	-0.334	0.895	-0.134	0.0295	0	0.0279643	3.22076	3.15773
5	0.261	0.992	0.389	0.62	2.776	0.3125	0	0.208333	0.178571	3.76587	2.96921	2.80733	3.39212	3.39212	3.39212	5	0.261	0.992	0.389	0.17825	0	0.207929	3.47657	3.0994	4.76107	4.69162
6	1.186	0.467	-0.55	0.515	1.408	0.84375	0	0.5625	0.5	2.25875	1.56403	1.59974	1.13406	1.13406	1.1625	6	1.186	0.467	-0.55	0.49325	0	0.528321	1.83212	1.74033	1.72051	1.61136
7	0.209	0.874	0.629	0.52	2.1	0.3125	0	0.208333	0.178571	2.38433	2.07374	1.97562	3.16738	3.16738	3.16738	7	0.209	0.874	0.629	0.165875	0	0.182643	2.48843	2.48513	3.97433	3.88366
8	0.737	0.258	-0.95	0.529	2.112	0.9375	0	0.625	0.553571	6.57569	2.40609	2.6386	2.3777	2.3777	2.41881	8	0.737	0.258	-0.95	0.550375	0	0.537679	2.81712	2.81418	3.03533	2.80328
9	0.224	1.369	1.517	0.385	2.139	0.1875	0	0.125	0.107143	1.66985	1.54992	1.48224	4.16148	4.16148	4.16148	9	0.224	1.369	1.517	0.1235	0	0.115393	1.78393	1.85547	4.6637	4.62997
10	0.507	0.035	-1.326	0.492	1.612	1	0	0.666667	0.589286		1.53539	1.84576	1.96808	1.96808	1.97807	10	0.507	0.035	-1.326	0.609812	0	0.580357	2.1966	2.16151	2.43928	2.3717
11	-0.194	0.948	0.682	0.604	3.46	0	0	0	0	2.6922	2.48631	2.43387				11	-0.194	0.948	0.682	0.0306875	0	0.0303571	2.59595	2.57952
12	0.315	1.084	0.2	0.676	3.334	0.34375	0	0.229167	0.196429	4.83357	3.47329	3.14868	3.95073	3.95073	3.95073	12	0.315	1.084	0.2	0.18225	0	0.221	3.42902	3.23778	5.27781	4.68387
13	0.143	0.547	0.762	0.576	1.776	0.4375	0.0625	0.3125	0.267857	2.37903	2.83059	2.59261	2.37361	2.54978	2.54978	13	0.143	0.547	0.762	0.222375	0.0625	0.290179	2.61237	2.65929	3.06599	3.03081
14	0.397	1.341	1.916	0.485	2.464	0.3125	0	0.208333	0.178571	2.27096	2.36566	2.20196	3.27684	3.27684	3.27684	14	0.397	1.341	1.916	0.215375	0	0.200464	2.46302	2.69791	3.95619	3.97585
15	0.125	1.18	1.263	0.478	1.694	0.15625	0	0.104167	0.0892857	1.62861	1.49295	1.47377	3.01784	3.01784	3.01784	15	0.125	1.18	1.263	0.104375	0	0.0929286	1.79669	1.75258	3.4103	3.3872
16	0.658	-0.112	-2.336	0.57	1.039	1	0	0.666667	0.642857		1.09395	1.15386	1.14296	1.14296	1.18091	16	0.658	-0.112	-2.336	0.721187	0	0.638286	1.4068	1.36937	1.51923	1.51267
17	-0.236	1.024	0.283	0.615	3.329	0	0	0	0	2.46472	2.23844	2.1953				17	-0.236	1.024	0.283	0.025625	0	0.0270357	2.33409	2.31291
18	-0.361	1.216	0.553	0.486	2.294	0.0322581	0	0.0212766	0.0181818	1.68216	1.44458	1.40262				18	-0.361	1.216	0.553	0.02825	0	0.0276727	1.32502	1.32258
19	0.355	1.505	-0.541	0.51	1.989	0.28125	0	0.1875	0.160714	1.81982	1.51762	1.50088	2.97725	2.97725	2.97725	19	0.355	1.505	-0.541	0.136188	0	0.173036	2.02594	1.95557	3.07861	3.19726
20	0.528	0.494	-0.129	0.537	2.651	0.6875	0	0.458333	0.392857	4.47788	3.18903	3.11737	2.87282	2.87282	2.87282	20	0.528	0.494	-0.129	0.449625	0	0.419	3.76041	3.36146	4.31849	3.84876
21	0.597	1.445	0.788	0.571	2.036	0.40625	0	0.270833	0.232143	2.41928	1.90406	1.80852	1.99287	1.99287	1.99287	21	0.597	1.445	0.788	0.244938	0	0.266643	2.08375	1.86324	3.18151	3.02752
22	1.156	0.53	0.084	0.462	1.835	0.935484	0.0625	0.638298	0.545455	3.78277	1.96948	1.84637	1.68797	1.6754	1.6754	22	1.156	0.53	0.084	0.530875	0.0625	0.507055	2.44593	2.25925	1.94233	1.91223
23	0.329	0.286	0.27	0.381	2.344	0.677419	0.125	0.489362	0.418182	4.06779	3.88731	3.60372	4.32993	4.25554	4.25554	23	0.329	0.286	0.27	0.385938	0.125	0.408	4.35255	4.26221	4.52831	4.40616
24	0.59	0.569	0.03	0.432	1.791	0.59375	0.1875	0.458333	0.392857	3.50169	2.51427	2.30906	3.6161	3.84293	3.84293	24	0.59	0.569	0.03	0.423938	0.1875	0.395929	2.18102	2.04456	2.49067	2.28951
25	0.492	0.685	1.451	0.474	2.043	0.625	0.333333	0.531915	0.454545	3.23571	3.74045	3.24815	2.80695	3.0102	3.0102	25	0.492	0.685	1.451	0.435187	0.333333	0.458073	3.24583	3.30354	3.45484	3.54917
26	0.512	0.698	0.56	0.527	1.608	0.65625	0.0625	0.458333	0.392857	2.22116	2.23468	2.08783	2.43075	2.40387	2.40387	26	0.512	0.698	0.56	0.375625	0.0625	0.369286	2.29477	2.23385	2.38536	2.23523
27	1.518	2.117	0.369	0.595	2.18	0.59375	0	0.395833	0.339286	1.96982	1.37114	1.30814	1.18723	1.18723	1.18723	27	1.518	2.117	0.369	0.329687	0	0.354464	1.66703	1.55397	1.89494	1.5692
28	0.522	0.685	0.057	0.378	1.786	0.5	0	0.333333	0.285714	2.63889	2.09326	2.0016	2.60425	2.60425	2.60425	28	0.522	0.685	0.057	0.26125	0	0.333107	2.09857	2.16746	3.25074	2.9102
29	0.347	1.268	1.098	0.551	1.284	0.34375	0	0.234043	0.2	1.21465	1.11611	1.08159	1.48078	1.48078	1.48078	29	0.347	1.268	1.098	0.19375	0	0.216836	1.42969	1.41138	1.95772	1.82984
30	1.086	0.931	-0.439	0.482	0.899	0.78125	0	0.520833	0.446429	1.21017	1.04628	1.08398	1.25106	1.25106	1.25106	30	1.086	0.931	-0.439	0.45375	0	0.426964	1.39395	1.34703	1.45151	1.42123
31	1.386	0.688	1.817	0.434	1.988	0.875	0.625	0.791667	0.678571	2.6626	3.56848	2.59413	1.56884	1.95586	1.95586	31	1.386	0.688	1.817	0.5535	0.625	0.654214	2.97348	2.95107	2.20141	2.19308
32	-0.181	1.601	0.764	0.635	2.018	0.09375	0	0.0625	0.0535714	1.41155	1.27976	1.23628	1.86876	1.86876	1.86876	32	-0.181	1.601	0.764	0.036	0	0.0391786	1.47235	1.47643
33	-0.02	0.912	-0.282	0.521	3.425	0	0	0	0	3.59886	2.76509	2.55692	1.92561			33	-0.02	0.912	-0.282	0.03475	0	0.0400357	2.72402	2.75993
34	0.393	0.052	-1.181	0.692	1.947	1	0	0.666667	0.642857		2.12001	2.26396		1.92561	2.08617	34	0.393	0.052	-1.181	0.595062	0	0.622714	2.85248	2.66425	2.85198	2.65415
35	-0.307	0.987	0.325	0.676	3.734	0	0	0	0	2.67357	2.42886	2.42641		2.43156		35	-0.307	0.987	0.325	0.0275625	0	0.0273214	2.61938	2.55291
36	0.758	1.324	1.077	0.637	1.682	0.5625	0	0.375	0.321429	2.35708	2.18742	2.17517	2.43156		2.43156	36	0.758	1.324	1.077	0.313438	0	0.333321	2.39345	2.3961	2.59602	2.63906
37	-0.019	0.836	-0.028	0.423	1.401	0.09375	0	0.0625	0.0535714	1.49942	1.36693	1.33993	2.36598	2.36598	2.36598	37	-0.019	0.836	-0.028	0.05675	0	0.0608571	1.64307	1.6327
38	1.168	0.708	1.092	0.434	1.428	0.8125	0.1875	0.604167	0.517857	3.05569	2.23978	1.99896	1.95637	2.06261	2.06261	38	1.168	0.708	1.092	0.531375	0.1875	0.503857	2.24791	2.23309	1.9375	1.84408
39	0.391	-0.091	-0.873	0.395	1.926	0.96875	0.0625	0.666667	0.625		2.22373	2.37529	2.72502	2.74838	2.80642	39	0.391	-0.091	-0.873	0.629625	0.0625	0.621679	2.97571	2.68861	3.36225	3.21336
40	0.4	1.378	0.314	0.67	1.855	0.34375	0	0.229167	0.196429	2.24614	1.73597	1.66248	1.66456	1.66456	1.66456	40	0.4	1.378	0.314	0.211063	0	0.232786	1.961	1.79373	2.45838	2.32239
41	0.291	1.21	0.11	0.648	1.236	0.34375	0	0.229167	0.196429	1.52131	1.28678	1.25287	1.27114	1.27114	1.27114	41	0.291	1.21	0.11	0.207187	0	0.2235	1.50485	1.46232	1.8314	1.8279
42	0.945	1.478	2.389	0.517	2.634	0.5625	0.0625	0.395833	0.339286	2.6825	2.9212	2.58425	2.39757	2.6166	2.6166	42	0.945	1.478	2.389	0.3655	0.0625	0.360143	2.4334	2.90026	3.23449	2.83514
43	0.912	0.26	-0.451	0.44	1.307	0.96875	0	0.645833	0.553571		1.51445	1.54869	1.4829	1.4829	1.4829	43	0.912	0.26	-0.451	0.640563	0	0.542607	2.02336	1.92012	1.86671	1.77871
44	-0.561	1.084	0.39	0.59	3.091	0	0	0	0	1.44947	1.4182	1.41813				44	-0.561	1.084	0.39	0.025375	0	0.0255714	1.60347	1.60469
45	0.644	0.62	-0.387	0.464	2.556	0.71875	0	0.479167	0.410714	5.18678	2.7015	2.4073	2.96573	2.96573	2.96573	45	0.644	0.62	-0.387	0.439437	0	0.401714	2.95038	2.51078	3.48912	2.95727
46	-0.349	1.285	0.796	0.456	2.394	0	0	0	0	1.39279	1.32491	1.37723				46	-0.349	1.285	0.796	0.0271875	0	0.0279286	1.14562	1.17931
47	0.092	1	0.431	0.696	2.049	0.21875	0	0.145833	0.125	2.55683	2.22383	2.18628	2.18532	2.18532	2.18532	47	0.092	1	0.431	0.1555	0	0.143607	2.44125	2.44878	3.92734	3.9889
48	0.239	1.063	0.499	0.634	2.197	0.28125	0	0.1875	0.160714	3.3962	2.83062	2.76123	2.99497	2.99497	2.99497	48	0.239	1.063	0.499	0.143938	0	0.196714	2.89455	2.88559	4.17598	4.10148
49	-0.362	2.045	0.751	0.662	3.332	0	0	0	0	1.60673	1.42585	1.38235				49	-0.362	2.045	0.751	0.02525	0	0.0250714	1.56951	1.56026
50	0.173	1.002	0.003	0.614	1.827	0.21875	0	0.145833	0.125	3.06615	2.53608	2.48288	2.63119	2.63119	2.63119	50	0.173	1.002	0.003	0.12575	0	0.167643	2.48767	2.49751	3.83877	3.75973
51	0.704	-0.298	-1.854	0.399	1.819	1	0	0.666667	0.678571		2.28253	2.27344	2.27911	2.27911	2.41409	51	0.704	-0.298	-1.854	0.764437	0	0.6795	2.32286	2.28144	2.52657	2.49592
52	-0.051	0.903	-0.297	0.625	2.459	0.0625	0	0.0416667	0.0357143	2.56182	2.09611	2.00802	2.55265	2.55265	2.55265	52	-0.051	0.903	-0.297	0.0494375	0	0.0556429	2.27408	2.25446
53	0.536	1.487	1.4	0.565	1.293	0.40625	0	0.270833	0.232143	1.26681	1.20108	1.17177	1.28948	1.28948	1.28948	53	0.536	1.487	1.4	0.173063	0	0.249964	1.48073	1.49163	1.89172	1.78547
54	-0.551	1.768	1.639	0.572	2.148	0.03125	0	0.0208333	0.0178571	0.88236	0.881645	0.861812				54	-0.551	1.768	1.639	0.0269375	0	0.0272857	1.01312	1.0429
55	0.747	1.043	-0.419	0.568	2.485	0.5625	0	0.375	0.321429	3.17094	2.43258	2.45419	2.50958	2.50958	2.50958	55	0.747	1.043	-0.419	0.43575	0	0.351536	3.23705	2.9147	3.53266	3.29626
56	-0.091	0.691	-0.796	0.303	2.605	0	0	0	0	2.49423	2.25702	2.21716				56	-0.091	0.691	-0.796	0.026625	0	0.0283214	2.28738	2.2637
57	0.941	0.547	-0.144	0.45	1.578	0.8125	0	0.541667	0.482143	2.50986	1.90683	1.88289	1.82576	1.82576	1.85283	57	0.941	0.547	-0.144	0.401438	0	0.470821	2.26253	2.23313	2.43756	2.30765
58	0.459	1.059	-0.281	0.578	1.388	0.4375	0	0.291667	0.25	2.00668	1.58133	1.51428	1.5117	1.5117	1.5117	58	0.459	1.059	-0.281	0.245375	0	0.283036	1.74832	1.63435	2.25193	2.1132
59	0.558	1.175	-0.469	0.574	1.848	0.4375	0	0.291667	0.25	2.06409	1.56016	1.5245	1.46942	1.46942	1.46942	59	0.558	1.175	-0.469	0.288188	0	0.299179	2.04905	1.77077	2.49214	2.41066
60	0.545	1.062	0.487	0.663	1.424	0.5625	0	0.375	0.321429	2.08199	1.71152	1.66365	1.50799	1.50799	1.50799	60	0.545	1.062	0.487	0.260063	0	0.335679	1.84745	1.8638	2.24935	2.02699
61	0.497	0.903	0.179	0.653	2.088	0.59375	0	0.395833	0.339286	3.05276	2.2518	2.14146	2.27814	2.27814	2.27814	61	0.497	0.903	0.179	0.40425	0	0.340964	2.61148	2.3967	2.71866	2.78562
62	0.382	1.912	0.755	0.668	1.677	0.25	0	0.166667	0.142857	1.674	1.41902	1.36415	1.60621	1.60621	1.60621	62	0.382	1.912	0.755	0.204563	0	0.173714	1.79954	1.67414	2.24768	2.3766
63	-0.459	1.141	0.882	0.602	2.841	0	0	0	0	1.60747	1.65597	1.62321				63	-0.459	1.141	0.882	0.0273125	0	0.0262143	1.59856	1.60202
