# Supplementary material for: The human dorsal anterior cingulate facilitates acceptance of unfair offers and regulates inequity aversion
Source: PLoS Biol. 2026 Feb 5;24(2):e3003007. doi: 10.1371/journal.pbio.3003007 (PMC12875481; doi:10.1371/journal.pbio.3003007)
Supplement: S6 Data — (A) SPM betas correlated with DI at each peak position. (B) Signal increase from offer onset in low β(DI)s and high β(DI)s. (C) SPM betas of the PPI analysis from the dACC ROI at each peak position. (D) PPI analysis results and behavior. (XLSX) [file pbio.3003007.s015.xlsx]

## Sheet: Sheet1
(A) Betas correlated with DI at each peak position.										(B)						(C)						(D)
ID	MNI coordinates [x, y, z] = -48,16,2	-54,-38,52	54,-44,52	-10,34,32	-42,48,12	40,22,52	4,-38,30	-20,22,46			participants with low β(DI)s		participants with high β(DI)s			ID	MNI coordinates [x, y, z] = 38,44,0	-58,-22,38	-34,48,6	-36,-32,38		ID	beta(DI)	beta at dACC peak	Connectivity	Mean response time	Rejection rate
1	-8.66034e-05	0.00159369	-0.000318415	0.000807618	0.000555017	0.000229823	-0.00137821	-0.000307942		scan time	mean signal increase (%)	sd of signal increase	mean signal increase (%)	sd of signal increase		1	-0.000826522	-0.00068315	0.000690964	-0.00172522		1	-0.103	0.000807618	-0.00116097	0.521477	0.133333
2	-0.00367744	-0.00285014	-0.00321481	-0.00171	-0.00387801	-0.000506382	-0.00319389	-0.00361235		0	0	0	0	0		2	-0.000735344	-0.000910768	-0.000127974	-0.00135839		2	0.684	-0.00170999	-0.000881979	3.01827	0.84375
3	-0.000406735	-0.00233902	-0.00338663	0.000143553	-0.00532066	0.000274202	-0.00318218	-0.000602769		2	0.0869576	0.0292707	0.0331491	0.0340779		3	-0.00050431	1.89343e-05	-0.00117316	-0.00225159		3	0.937	0.000143553	0.000253605	2.64604	0.5625
4	0.00221723	0.00229322	0.00612373	0.000648153	0.00333488	0.00164657	0.0014277	-0.000544438		4	0.141976	0.0381816	0.0567214	0.0469472		4	-0.000403334	-0.00144499	-0.00245293	-0.00306113		4	-0.334	0.000648153	-0.00130454	0.677725	0
5	-0.00185627	0.000276439	-3.85311e-05	-0.000235218	-0.00294676	-0.0010384	-0.00267369	-0.000552571		6	0.103326	0.036121	0.0491752	0.0468281		5	-0.000794727	-0.00300283	-0.000483737	-6.36999e-05		5	0.261	-0.000235218	-0.0012061	1.72747	0.3125
6	-0.00391088	-0.00532167	-0.0113441	-0.00423107	-0.00651004	-0.00576594	-0.00455977	0.000689176		8	0.121094	0.0247723	0.0144434	0.035694		6	-0.000905047	-0.0032693	-0.00209908	-0.00277269		6	1.186	-0.00423107	0.00102622	0.523919	0.84375
7	-0.00214438	-0.00158283	-0.0004684	7.15661e-06	-0.00222618	-9.46476e-05	-0.00424885	-0.00182058		10	0.049468	0.0262498	-0.00516693	0.0409993		7	-0.00152196	-0.00219678	-0.000940172	-0.00111989		7	0.209	7.16e-06	1.31e-05	0.874813	0.3125
8	-0.00392012	-0.00482498	-0.00361533	2.52549e-05	-0.00604415	-0.00126697	-0.00164554	0.000296158		12	0.0464648	0.0206186	0.0107027	0.038296		8	-0.00110817	-0.00157176	0.00120042	-0.00223179		8	0.737	2.53e-05	0.000646866	3.28724	0.9375
9	0.00128942	0.00246169	0.00464266	0.00182717	0.00158733	0.00333607	0.00404653	0.000454944		14	0.0624366	0.02167	0.00194711	0.0390543		9	-0.00133857	-0.000855619	-0.00120084	-0.000756113		9	0.224	0.00182717	-0.000227795	0.542961	0.1875
10	-0.00302187	-0.00571672	-0.00420491	-0.000802897	-0.00841911	-0.00369053	-0.00393531	-0.00359135								10	0.000171388	-0.000218964	0.000996575	0.00155968		10	0.507	-0.000802897	-0.00103076	0.57301	0
11	0.00357951	0.00808839	0.00706771	-0.000900553	0.00324504	0.00102697	-0.000725421	0.00350812								11	-0.00121902	-0.00184609	0.000177889	-0.000926238		11	-0.194	-0.000900553	0.000512325	3.18622	0.34375
12	-0.00130598	-0.00341604	-0.000569764	-0.000751756	-0.000136162	0.00302051	0.00079281	-0.00119305								12	-0.000475654	-0.000383524	0.000916557	0.000251707		12	0.315	-0.000751756	-0.000989746	0.768108	0.4375
13	-0.00178093	-0.00144349	-0.00284533	-0.00118293	-0.00326547	-0.00131537	-0.00210449	-0.00134426								13	-6.08146e-05	-0.00381986	-0.000249907	-0.000988001		13	0.143	-0.00118	0.000401335	0.846562	0.3125
14	-0.00529661	-0.00324483	-0.00113245	-0.00169133	-0.00320983	-0.00066239	0.00396272	-0.00137156								14	0.00140083	0.00135184	-0.00187664	-0.00210654		14	0.397	-0.00169133	0.000631875	0.257932	0.15625
15	0.00116708	0.0011435	0.00320083	-0.000579109	-0.00210547	0.0018072	-0.00307513	-0.00460712								15	-0.00192815	-0.000676163	-0.00105876	-0.00190972		15	0.125	-0.000579109	-0.00120071	0.528235	0
16	-0.00319334	-0.00956989	0.000609943	-0.00331824	-0.00381912	-0.00278813	-0.00282191	-0.00601965								16	-0.00132196	-0.000194507	-0.00033892	-0.00457062		16	0.658	-0.00331824	-0.00320895	0.520833	0.0322581
17	-0.00348917	-0.00256982	-0.00439519	-0.000503196	0.00101852	-0.00342237	-0.00654378	-0.000807584								17	0.000208506	-0.00126659	-0.000178726	-0.000500384		17	-0.236	-0.000503196	0.000115906	0.400541	0.28125
18	0.00512822	-0.00456398	-0.00566156	0.00218209	-0.00238903	-0.00328289	0.00518264	-0.00161818								18	-0.000125175	-0.00155239	-0.00171238	-0.0030554		18	-0.361	0.00218209	-0.000917139	1.59342	0.6875
19	-0.00169117	0.00338681	-0.000285602	-0.00206611	0.00209856	0.00101476	-0.00175206	-0.000976631								19	0.000780125	-0.0008592	0.00159842	-0.000727058		19	0.355	-0.00206611	0.000304092	1.02876	0.40625
20	-0.00412353	-0.00288942	-0.0028557	-0.00114962	-0.00387686	-0.00138725	-0.0052752	-0.0030783								20	0.000396877	0.00029087	0.000537563	0.000618253		20	0.528	-0.00114962	-0.000635715	2.198	0.935484
21	-0.00258888	-0.00722905	-0.00593334	-0.000923593	-0.00401153	-0.00387117	-0.00610527	-0.00555282								21	-0.000219501	-2.091e-05	-0.00154438	0.000259794		21	0.597	-0.000923593	-0.00138579	1.31482	0.677419
22	-0.00590254	-0.0207833	-0.0202298	-0.00367184	-0.0307763	-0.0066602	-0.0119664	-0.0124649								22	-0.000298941	0.00175027	0.00039984	-0.000376435		22	1.156	-0.00367184	-0.00147589	1.85957	0.59375
23	-0.00175572	-0.00389665	-0.00013963	0.000560302	-0.00232216	-0.000700562	4.17118e-05	-0.000988581								23	-0.0011931	-0.00185817	-0.000372058	0.000521453		23	0.329	0.000560302	-0.00120524	1.3414	0.625
24	-0.00677052	-0.00288709	-0.00330592	-0.000925302	-0.00509207	-0.00186487	-0.00204902	-0.000798789								24	-0.000525172	-0.0015573	-0.00219495	0.000868595		24	0.59	-0.000925302	0.000196683	0.610605	0.65625
25	0.00097395	-0.00472861	-0.00293493	-0.00132139	-0.00530478	-0.00358786	-0.00325444	-0.00100657								25	-0.000233933	-0.00497785	-0.00127117	-0.00122562		25	0.492	-0.00132139	-0.00231348	0.890077	0.59375
26	-0.000535705	-0.00261029	-0.00124964	0.000334415	0.000663059	0.00101516	-0.000247984	0.000891188								26	-3.06284e-08	-0.00427839	-0.000189717	-0.00368991		26	0.512	0.000334	-0.000192589	1.00394	0.5
27	-0.01599	-0.027791	-0.00873071	-0.00994212	-0.0209722	-0.0112679	-0.0139586	-0.0109507								27	0.000920513	-0.00625915	0.000875046	-0.00426224		27	1.518	-0.00994212	-0.00216529	0.28841	0.34375
28	-0.00520632	-0.0083702	-0.00824976	0.000489096	-0.0021487	-0.00124802	-0.00355607	-0.0020627								28	0.000258695	-0.00152027	-0.000635211	-0.00120473		28	0.522	0.000489096	-0.00132288	0.0178071	0.78125
29	-0.00675464	-0.00288836	-0.00315213	-0.000436201	0.000268289	-0.000969751	0.00196019	0.00497191								29	-0.000558921	-0.00125428	-0.00149392	-0.00337456		29	0.347	-0.000436201	-0.000713161	1.28642	0.875
30	-0.00649284	-0.00976946	-0.0128241	-0.00162001	-0.00509849	-0.00657832	-0.0114513	-0.0056753								30	-0.000708048	-0.0015572	0.000975324	0.00047574		30	1.086	-0.00162001	-0.00219818	0.419841	0.09375
31	-0.0131181	-0.00739603	-0.0202797	-0.00317826	-0.0147383	-0.00777307	-0.00896227	-0.00272399								31	-0.00209748	-0.00167938	-0.00448701	0.000251453		31	1.386	-0.00317826	-0.000672542	2.29098	0
32	0.00300447	0.00739653	0.00850006	0.00336528	0.0068474	0.00319915	0.00754188	0.00726463								32	-0.002581	-0.00321558	-0.00203228	-0.000696207		32	-0.181	0.00336528	0.000536616	0.261842	0
33	-0.00241711	-0.00271603	-0.000437805	-0.0020604	-0.00145798	0.00559097	-0.00236592	0.00083123								33	-0.00101186	-0.00105156	-0.00307562	0.000943058		33	-0.02	-0.0020604	0.0002107	0.227862	0.5625
34	-0.00457039	-0.00168355	-0.00122521	-0.000353793	-0.007811	-0.00309044	-0.00237159	-0.00360498								34	-0.0013524	-0.000861484	-0.00133892	-0.0017928		34	0.393	-0.000353793	0.000387773	0.311329	0.09375
35	-0.000436061	-0.00358607	-0.00660393	-0.00232614	-0.003032	-0.00266209	-0.002285	-0.00123254								35	0.00118839	-0.000672253	0.000631253	-0.000912027		35	-0.307	-0.00232614	0.00150879	1.62866	0.8125
36	0.0013	0.00205549	-0.000881172	-0.000418239	0.00717895	0.000216963	0.0014261	0.00157689								36	-0.000294384	0.000437817	-0.00093035	0.00115119		36	0.758	-0.000418239	-0.000900777	-1.70726	0.96875
37	-0.00486544	-0.00212908	-0.00131121	-9.43383e-05	0.00390972	-0.000630563	0.00244822	0.00189977								37	-0.000138067	0.00386072	-0.000827222	0.00166156		37	-0.019	-9.43e-05	-0.00185011	0.92354	0.34375
38	-0.000547888	0.00659202	0.00119083	-0.000681967	0.000450933	-0.00137286	0.0049163	0.00126113								38	-0.000282052	0.000169475	0.000763276	0.000537015		38	1.168	-0.000681967	-0.000980239	0.425294	0.34375
39	-0.00237148	-0.00357391	-0.00739496	-0.00167435	-0.00565252	-0.0037235	-0.00139488	-0.00066898								39	-0.000649777	-0.000356451	0.000198729	-0.000120455		39	0.391	-0.00167435	-0.00229494	1.31971	0.5625
40	0.00475632	-0.00143002	-0.00246079	-0.00653004	-0.00976889	-0.00406548	0.00268408	-0.0015565								40	-0.0026392	0.000130208	-0.00142214	-0.000146611		40	0.4	-0.00653004	0.000162613	0.263233	0.96875
41	0.00074874	-0.00647549	-0.00345766	-0.00165772	-0.0015586	-0.00541443	-0.000666312	3.34224e-05								41	0.000580752	-0.00340575	-0.00200134	-0.00179124		41	0.291	-0.00165772	-0.000478966	0.0317696	0
42	-0.00424839	-0.00762045	-0.00552426	-0.000249303	-0.00430615	-0.00054676	0.00232842	-7.26221e-05								42	-0.000944457	-0.000691384	-0.00117374	-0.000181147		42	0.945	-0.000249303	-0.000381172	3.69886	0.71875
43	-0.00352326	-0.00353948	-0.00409227	-0.00588551	-0.00016645	-0.00168586	-0.00482851	-0.00166066								43	-0.00236153	-0.00247197	-0.00120901	0.000277248		43	0.912	-0.00588551	-0.00535263	-0.298339	0
44	-0.00096686	-0.00166726	-0.00254003	-0.0010281	-0.00274593	-0.00338193	-0.0029186	0.000444147								44	-0.000691206	-0.000677381	-0.0016356	-0.00118644		44	-0.561	-0.0010281	-0.00342475	0.563006	0.21875
45	-0.00221683	-0.00729089	-0.00260022	-0.000924023	-0.0065756	0.000708471	-0.00263054	-0.00191847								45	-0.000428282	-0.00501991	-0.000304694	-0.000713911		45	0.644	-0.000924023	-0.000211084	0.973263	0.28125
46	0.00152278	0.0127235	0.00533663	0.00458503	0.00334678	0.00277024	0.00137974	0.00140458								46	-0.00361302	0.000941654	-0.00376216	-0.000560593		46	-0.349	0.00458503	-0.0019914	0.485358	0
47	0.00501132	-0.000762966	0.00389241	-0.00230658	0.00676056	0.00199398	0.00261765	4.43082e-05								47	-0.00341522	6.10095e-05	-0.00868114	-4.80307e-05		47	0.092	-0.00230657	-0.000177628	0.855938	0.21875
48	-0.00350635	-0.00158747	-0.000716051	-0.00196357	-0.00339411	-0.00264704	-0.00574652	-0.00187966								48	4.44894e-05	-0.00154623	0.000658615	0.00022367		48	0.239	-0.00196	-0.000902101	1.06032	0.0625
49	0.00426393	-0.000321483	-0.00338524	0.00489176	0.00305838	-0.00210571	-0.00159663	0.0014463								49	-0.00228694	-0.00215312	-0.00210267	-0.000228844		49	-0.362	0.00489177	-0.0030209	0.223275	0.40625
50	-0.00357523	-0.00185003	-0.00225984	1.49449e-05	-0.00112705	-0.000410728	-0.00138956	-9.43751e-05								50	-0.00126692	0.00135883	-0.000672989	0.000190796		50	0.173	1.49e-05	-0.00452064	0.137063	0.03125
51	-9.93327e-05	-0.00225374	0.00123677	-0.00166563	0.00506487	-5.06651e-05	0.00274062	0.000897652								51	-0.000472184	-0.00263712	-0.001126	-0.00241007		51	0.704	-0.00166563	-0.00159932	0.635706	0.5625
52	-0.00197607	0.00303028	0.00774249	-0.000188393	-0.00392816	0.00097912	0.00134805	0.00133471								52	-0.00277541	-0.00156447	-0.00362669	-0.00103701		52	-0.051	-0.000188393	-0.000406417	0.516197	0
53	-0.00329374	-0.00506474	-0.00682339	-0.00176159	-0.0134732	0.00111902	-0.00962038	0.00141328								53	-0.000522691	-1.93932e-05	0.000396547	-0.000889293		53	0.536	-0.00176159	-0.000136365	0.608563	0.8125
54	0.000127123	0.00408973	0.00315477	-0.00119608	0.00580567	0.00530835	0.00996304	-0.00207596								54	-0.00277173	-0.00102343	-0.00018538	0.000817576		54	-0.551	-0.00119608	-0.00301783	0.777359	0.4375
55	-0.00275015	-0.00172108	-0.00116453	-0.00354415	-0.00371391	-0.00205508	-0.00441026	-0.00155341								55	-9.84635e-05	-0.000107086	-0.000316306	-0.0011787		55	0.747	-0.00354	-0.00478013	0.691159	0.4375
56	-0.0036542	-0.00118748	-0.00108751	-0.00130593	-0.000724958	-0.00145714	0.001171	-0.000245707								56	0.000384382	2.71183e-05	-0.000111096	-0.000664196		56	-0.091	-0.00130593	0.00021804	0.597853	0.5625
57	-0.00127954	-0.00884602	-0.00194404	-0.00152229	-0.000895862	-0.0014311	-0.000205787	0.000378058								57	-0.000124709	-0.000142745	-0.000638337	0.00110852		57	0.941	-0.00152229	-3.84e-05	1.31131	0.59375
58	-0.00567723	-0.00489047	-0.00464253	-0.00187606	-0.00533248	-0.00374598	-0.00270549	6.22138e-05								58	-0.000808452	-0.00107546	-0.00209151	0.000761921		58	0.459	-0.00187606	-0.00301139	0.584227	0.25
59	-0.00285908	0.0014309	-0.00146863	-0.00010575	-0.00374328	-0.00213712	-0.00165757	-0.00232949								59	-0.00350986	-0.00174128	-0.00185883	-0.00123895		59	0.558	-0.00010575	-0.000984767	0.180854	0
60	0.00144144	0.00133224	-3.64062e-05	0.00169548	0.00208189	4.84898e-05	-0.00149451	-0.000398646								60	-0.000556523	-0.00130014	-0.000277442	-0.00283535		60	0.545	0.00169549
61	-2.27685e-05	-0.00156229	-0.00124776	-0.00103532	0.000453065	-0.000404537	-0.000280038	-0.00171825								61	-0.000559124	-0.00072817	-0.000853111	-0.000377337		61	0.497	-0.00103532
62	-0.00150512	0.00151436	-0.00389032	-0.000458477	-0.0019771	-0.0029409	-0.00145665	-0.00284605								62	-0.00548631	0.000642767	-0.00313682	6.69187e-05		62	0.382	-0.000458477
63	0.00851581	-0.00141946	0.000595532	0.00158274	0.00293458	0.00305396	-0.000866769	0.00207858								63	-0.00066086	0.00194844	-0.00119597	0.000312071		63	-0.459	0.00158274
