# Supplementary material for: The human dorsal anterior cingulate facilitates acceptance of unfair offers and regulates inequity aversion
Source: PLoS Biol. 2026 Feb 5;24(2):e3003007. doi: 10.1371/journal.pbio.3003007 (PMC12875481; doi:10.1371/journal.pbio.3003007)
Supplement: S7 Data — (XLSX) [file pbio.3003007.s016.xlsx]

## Sheet: Sheet1
ID	MNI coordinates [x, y, z] = -22,-24,-2	22,-28,-2	54,-46,52	4,-38,30	38,24,52	-46,14,50	-4,36,12	-48,16,4	-52,-40,54	16,-16,22
1	-0.000366559	-0.000439011	-0.00105793	-0.00276191	-0.000727873	-0.00399213	-0.000485467	0.000179426	0.000257806	-0.00200672
2	-0.00376623	-0.00225799	-0.00317855	-0.00450288	-0.00104001	-0.00701389	-0.00320261	-0.00458344	-0.00408052	-0.00559823
3	-0.002873	-0.00384404	-0.0039709	-0.00504358	-0.00167557	-0.00563275	0.000441381	-5.09131e-06	-0.00580348	-0.00764351
5	-0.000806661	-0.00387676	-0.00175497	-0.004337	-0.00133842	-0.00337025	-0.00263182	-0.00190836	0.000733454	-0.00457508
6	-0.00159171	-0.00721763	-0.0114514	-0.00576897	-0.00523217	-0.00762088	-0.00306165	-0.00481962	-0.00790215	-0.0122591
7	-0.00160131	-0.00263739	-0.0011501	-0.0058267	0.00030792	-0.00268214	-0.00116844	-0.00206486	-0.00334912	-0.00528667
8	-0.000419354	-0.00260103	-0.00293057	-0.00275377	-0.00127091	-0.00652757	-0.00228733	-0.00433737	-0.0045265	-0.0016256
9	-0.00205313	-0.00443671	0.0003666	0.00190522	0.0026516	-0.00183847	-0.000814265	0.00241222	0.00137538	0.00607991
10	-0.00289889	-0.00356579	-0.00395457	-0.00477772	-0.00352942	-0.00857249	-0.00182643	-0.00201371	-0.00767796	-0.00403754
12	-0.00209891	-0.00314214	-0.00209996	-0.000926526	0.000917704	-0.00305774	-0.00297876	-9.58573e-05	-0.00462268	-0.00207176
13	-0.00228618	-0.000785035	-0.0041307	-0.00337472	-0.00221236	-0.00630977	-0.000354444	-0.00271136	-0.00409113	-0.00106147
14	-0.00177646	-0.00331949	-0.0030713	0.0019506	-0.000233453	-0.00256978	-0.00304272	-0.00544034	-0.00543504	-0.00160306
15	-0.00364079	0.00161899	0.00367414	-0.00485194	0.00108673	-0.0050404	-0.00124524	0.00152316	0.000913414	-0.000673434
18	0.00237625	0.000497315	-0.0079785	0.00292756	-0.00341551	-0.00886528	0.000985171	0.0043095	-0.00706873	0.00936356
19	-0.00312289	-0.00456752	-0.0041963	-0.00405022	-9.82484e-05	-0.000509973	-0.00338259	-0.00141261	0.000622905	-0.00332982
20	-0.00297797	-0.00310584	-0.00331808	-0.00657526	-0.00116293	-0.00808263	-0.0034254	-0.00403937	-0.00368108	-0.00733353
21	-0.000920864	-0.00605502	-0.00643097	-0.00811788	-0.0053003	-0.0050692	-0.00270016	-0.00395602	-0.0100314	-0.0109486
22	-0.00863561	-0.0150857	-0.0227068	-0.0131408	-0.00650885	-0.0138663	-0.0130852	-0.00657434	-0.0257427	-0.0132255
23	-0.00236701	-0.00224275	-1.71278e-06	-0.00104094	-0.00121212	-0.00300213	-0.000866011	-0.0025699	-0.00727005	0.00200166
24	-0.00254099	-0.0021852	-0.00407992	-0.00334733	-0.00228756	-0.00394205	-0.00215351	-0.00718894	-0.00430609	-0.00403372
25	-0.000173662	-0.00162809	-0.00314522	-0.00474724	-0.00390921	-0.00938186	-0.00246638	0.000868743	-0.00725073	-0.00405139
26	-0.00136798	-0.000879017	-0.00264053	-0.00169403	-0.000439231	-0.000315925	0.000739947	-0.00132036	-0.00377025	-0.000158595
27	-0.00898074	-0.00536516	-0.0115907	-0.0162444	-0.0121797	-0.0314671	-0.00524273	-0.0155467	-0.0311832	-0.00692225
28	-0.00345067	-0.00402057	-0.0102614	-0.00500507	-0.00142691	-0.00506507	-0.00148396	-0.00528134	-0.0102911	-0.00472768
29	0.00219675	-0.00172993	-0.00395319	-0.000108107	-0.00249717	-0.000367271	0.00180628	-0.00573025	-0.00333191	0.00205554
30	-0.00458123	-0.0095023	-0.0168946	-0.0130093	-0.00331467	-0.00992557	-0.00625643	-0.00576322	-0.0176749	-0.00972419
31	-0.00452944	-0.0154739	-0.025112	-0.0103929	-0.00768596	-0.0212799	-0.00875082	-0.0143901	-0.0112369	-0.0174027
32	0.00154461	0.00468987	0.00518632	0.00548269	0.00329398	0.0118738	0.00451705	0.000584938	0.0159335	0.0115861
36	-0.00319885	-0.00393677	-0.0030208	-0.000488378	-0.00124814	-0.0018861	-0.00301603	0.000365346	0.00159773	-0.00833212
37	-0.00304872	-0.00272584	-0.00232709	0.000849483	-0.00101669	-0.0027418	0.0012896	-0.00457076	-0.00148851	-0.00565421
38	-0.00287705	0.000848915	-0.00236903	0.00356538	-0.00207268	0.000187942	-0.00151346	-0.000648691	0.00618702	-0.00105452
39	0.000166388	0.00140507	-0.00431011	-0.00224193	-0.00480517	-0.00620255	-0.00148171	-0.00370327	-0.00499725	0.000294523
40	-0.00137308	0.00045597	-0.00224299	0.000778601	-0.00412545	-0.000747485	-0.00445417	-0.000506901	-0.00227608	0.00200246
41	-0.00298773	0.000261324	-0.0037555	-0.00248095	-0.00343975	-0.0097385	-0.00157992	-0.00216515	-0.00797034	-0.00512939
42	-0.000623568	-0.0039221	-0.00673495	0.000324239	-0.00106479	-0.00346075	-0.00487211	-0.00335555	-0.00727394	-0.00367543
43	-0.00492648	-0.00219218	-0.00411291	-0.00593675	-0.0025054	-0.00693963	-0.00506023	-0.00506633	-0.00547834	0.00104679
45	-0.00222124	-0.00435442	-0.00207597	-0.00396641	-0.00150834	-0.00500755	0.00181021	-0.00324398	-0.0108782	-0.00230633
47	0.000595288	-0.00195328	0.00296516	0.00095664	-0.00069919	0.0110392	-0.00432316	0.00611053	-0.00169653	0.00595515
48	-0.00263449	-0.0023011	-0.00198632	-0.00746483	-0.00411103	-0.00409212	-0.00277878	-0.00199841	-0.00400852	-0.0062935
50	-0.00264047	-0.00277798	-0.00348826	-0.00309826	-0.00106018	-0.00379265	-0.00234788	-0.00316695	-0.00363483	-0.00479453
52	0.00236458	-0.00214967	0.00395468	-0.000257028	0.000118492	0.00153618	-0.000576361	-0.00361116	-0.0019626	-0.0052318
53	-0.00108459	-0.0075961	-0.00829221	-0.0115509	-0.000568412	-0.00101086	-0.00408751	-0.00317419	-0.0106792	-0.00467568
54	0.00651682	0.00729197	0.0010465	0.00841794	0.00399884	0.00590082	0.00619481	0.000172775	0.00507146	-0.00274174
55	-0.00369847	-0.00400612	-0.00293532	-0.00609898	-0.00224721	-0.00669427	-0.00270776	-0.00300545	-0.00379909	-0.0034407
57	-0.00426395	-0.00534277	-0.00323391	-0.00145214	-0.00130458	-0.00418712	-0.0032376	-0.00174036	-0.00742717	-0.0056863
58	-0.00468431	-0.0034644	-0.00579759	-0.00439882	-0.00311225	-0.00370221	-0.00857024	-0.0044708	-0.00797767	-0.00744753
59	-0.000239578	-0.000251145	-0.00295146	-0.00347278	-0.002255	-0.00377746	0.000147659	-0.00159878	-0.00154447	-0.00141879
60	-0.000902971	-0.00167443	-0.00113617	-0.00322486	-0.000176917	-0.000281653	0.00121111	0.00124302	0.000430578	-0.00865353
61	-0.00218576	-0.00145008	-0.00180243	-0.00191471	-0.000257755	-0.00380855	-0.00170874	0.000871094	-0.00261107	-0.00432255
62	-0.00427454	-0.00515513	-0.00467498	-0.0037425	-0.00298119	-0.00791352	-0.00603911	-0.00114287	-0.00154531	-0.00685859
