# Supplementary material for: The human dorsal anterior cingulate facilitates acceptance of unfair offers and regulates inequity aversion
Source: PLoS Biol. 2026 Feb 5;24(2):e3003007. doi: 10.1371/journal.pbio.3003007 (PMC12875481; doi:10.1371/journal.pbio.3003007)
Supplement: S8 Data — (A) Connectivity between the vlPFC and the amygdala (cluster-level FWE corrected p < 0.05). (B) SPM betas extracted from the amygdala activation in response to DI in the participants with high β(DI)s (cluster-level FWE corrected p = 0.0141). (XLSX) [file pbio.3003007.s017.xlsx]

## Sheet: Sheet1
(A)			(B)
ID	MNI coordinates [x, y, z] = 24,-8,-12		ID	MNI coordinates [x, y, z] = -26,-2,-18
1	-0.599104		2	-0.000954907
2	-0.132006		3	0.00234158
3	-0.00668132		6	-0.00174187
4	0.509108		8	0.00255442
5	0.138438		10	0.00479657
6	-0.299019		14	0.00142314
7	0.457388		16	0.00643367
8	1.1475		19	0.00614457
9	1.20755		20	-0.00156651
10	0.22408		21	0.00190522
11	0.00506391		22	-0.00355899
12	-0.0360674		24	0.00207694
13	-0.0567904		25	-0.00263766
14	0.0365582		26	0.00420378
15	-0.334806		27	0.00366964
16	-0.475573		28	-0.000896498
17	0.848205		30	-0.00136228
18	0.0139552		31	0.00209482
20	0.163098		36	0.00282045
21	0.613941		38	0.00944457
22	-0.170419		42	0.00453935
23	0.335858		43	-0.000385982
24	-0.109946		45	-0.00144898
25	0.627658		51	0.00513739
26	0.326834		53	0.000138323
27	0.714445		55	-8.41604e-05
28	-0.103643		57	9.67984e-05
29	0.797101		58	0.00888587
30	0.197388		59	0.00350651
31	0.367616		60	0.00311657
32	1.42851		61	0.00111283
33	0.513537
34	-0.334473
35	-0.386842
36	0.378273
38	0.329179
39	0.496271
40	0.128097
41	0.154173
42	0.945587
43	1.0967
44	0.262466
45	0.902566
46	-0.480292
47	0.300956
48	-0.200346
49	0.501234
50	-0.144937
51	-0.283262
52	0.337333
53	2.00908
54	0.440747
55	0.140701
56	0.146322
57	0.135963
58	0.826117
59	0.0870566
60	0.756898
61	0.5513
62	0.762142
63	0.303373
