# Supplementary material for: The human dorsal anterior cingulate facilitates acceptance of unfair offers and regulates inequity aversion
Source: PLoS Biol. 2026 Feb 5;24(2):e3003007. doi: 10.1371/journal.pbio.3003007 (PMC12875481; doi:10.1371/journal.pbio.3003007)
Supplement: S9 Data — See also S6 Fig (uncorrected p < 0.01). (XLSX) [file pbio.3003007.s018.xlsx]

## Sheet: Sheet1
ID	MNI coordinates [x, y, z] = -4,36,34
1	-0.0248708
2	0.00210076
3	-0.0854514
4	-0.0672713
5	-0.0110505
6	0.0621843
7	-0.0884434
8	0.044724
9	-0.0635152
10	-0.0743229
11	-0.0516378
12	-0.0518159
13	0.00665641
14	-0.0148604
15	-0.118667
16	0.0542521
17	0.00618474
18	0.0703631
19	-0.0217696
20	0.00476905
21	-0.0511955
22	-0.177778
23	0.0236441
24	0.00528238
25	-0.0331799
26	-0.103364
27	-0.0273234
28	-0.0394134
29	-0.101306
30	-0.00951396
31	0.00427294
32	-0.0723679
33	0.0874273
34	0.0573999
35	-0.0305947
36	-0.0260364
37	-0.0663582
38	0.0146613
39	0.012408
40	-0.111922
41	-0.0683083
42	-0.0420817
43	-0.0270835
44	-0.0599633
45	-0.0639138
46	-0.0181438
47	0.0023976
48	-0.0988388
49	0.0358989
50	-0.109989
51	-0.00961368
52	-0.0262459
53	-0.0527897
54	-0.286145
55	-0.086542
56	0.0140018
57	-0.0937032
58	-0.0789094
59	-0.064195
60	-0.0269199
61	-0.0261053
62	-0.0531782
63	-0.0122808
