# Supplementary material for: The human dorsal anterior cingulate facilitates acceptance of unfair offers and regulates inequity aversion
Source: PLoS Biol. 2026 Feb 5;24(2):e3003007. doi: 10.1371/journal.pbio.3003007 (PMC12875481; doi:10.1371/journal.pbio.3003007)
Supplement: S10 Data — (A) SPM betas extracted from the dACC (uncorrected p < 0.005) (B) Comparison result of β(DI) and γ(DI) for detecting dACC activity (uncorrected p < 0.05). (XLSX) [file pbio.3003007.s019.xlsx]

## Sheet: Sheet1
(A)			(B)
ID	MNI coordinates [x, y, z] = -12,36,32		ID	MNI coordinates [x, y, z] = -8,20,42	-4,30,28
1	-0.000294167		1	0.00662061	0.00734785
2	-0.000714809		2	-0.00427341	-0.0043036
3	-0.00026316		3	0.000450776	-0.000355636
4	0.00077774		4	0.00851795	0.00972853
5	0.00145524		5	0.00256638	0.00218727
6	-0.0011345		6	-0.00877857	-0.0068976
7	0.000266679		7	0.000932364	0.00309275
8	0.000180386		8	-0.00279508	-0.00394495
9	0.00321225		9	0.00438752	0.00568544
10	-0.000608823		10	-0.00394309	-0.00352306
11	-0.000736855		11	0.00490179	0.00525985
12	0.00127379		12	0.00189432	0.00139561
13	-0.000351123		13	0.00235877	0.00160172
14	-5.66412e-05		14	-0.00188562	-0.000493647
15	-0.00070788		15	0.00265537	0.00432858
16	-0.00163068		16	-0.00205953	-0.00442735
17	0.000839314		17	0.00610748	0.00397468
18	-0.000988602		18	0.00910747	0.00844172
19	-0.000377266		19	-0.00128469	-0.000386129
20	0.000528371		20	-0.00203783	-0.00316332
21	4.82062e-05		21	-0.00554517	0.00433966
22	-0.0015398		22	-0.0142272	-0.017641
23	0.000654237		23	2.14205e-05	-0.000346724
24	-0.0014128		24	-0.00431092	-0.00354168
25	-0.000743988		25	-0.0029077	-0.00294746
26	0.00022229		26	-0.00103788	0.000940235
27	-0.00360279		27	-0.0109628	-0.011997
28	0.000585021		28	7.13986e-05	-0.0021729
29	0.00154241		29	0.00114886	-0.000145527
30	0.00244243		30	-0.015121	-0.00707521
31	-0.00223457		31	-0.00946774	-0.0091203
32	0.00231355		32	0.014865	0.00973875
33	-0.000365252		33	0.00368237	0.00245722
34	0.00112318		34	-0.000818981	-7.53495e-05
35	-0.000290054		35	0.00764383	0.00533892
36	-0.00100608		36	-0.00323356	0.000166704
37	-0.00127623		37	0.00475731	0.00595394
38	-0.00165551		38	-0.00587437	-0.00673018
39	-0.00110299		39	-0.00110629	-0.00212099
40	-0.000321903		40	-0.00202289	-0.00512915
41	-0.000106365		41	0.000299187	0.00114736
42	-0.000610002		42	-0.00866084	-0.00359215
43	-0.00323254		43	-0.00769888	-0.00676575
44	-0.00116306		44	0.0114952	0.00741947
45	0.000697079		45	-0.00309003	-0.00274308
46	-0.000497305		46	0.0111093	0.013704
47	-0.00276986		47	0.00736016	0.00366963
48	0.00101394		48	-0.0011946	-0.00277035
49	0.00284733		49	0.0089478	0.00934545
50	-0.00085954		50	0.00249695	0.00147231
51	-1.10901e-05		51	-0.00218437	-0.00117311
52	-0.000600233		52	0.00521868	0.00552993
53	0.00081273		53	-0.00591744	-0.00522305
54	0.000341921		54	0.014127	0.0145432
55	-0.00221339		55	-0.00433022	-0.00359352
56	-0.000386051		56	0.00405357	0.00286402
57	-0.000355027		57	-0.00666444	-0.00617722
58	-0.000961219		58	-0.00151356	-0.00238166
59	-0.00078001		59	-0.00126924	0.00225093
60	0.00111698		60	0.00140409	0.00259898
61	0.000107107		61	-0.000866301	-0.00213974
62	0.000618466		62	-0.000602056	-0.000646405
63	-0.000164395		63	0.0109786	0.0141994
