# Supplementary material for: The human dorsal anterior cingulate facilitates acceptance of unfair offers and regulates inequity aversion
Source: PLoS Biol. 2026 Feb 5;24(2):e3003007. doi: 10.1371/journal.pbio.3003007 (PMC12875481; doi:10.1371/journal.pbio.3003007)
Supplement: S1 Table — (XLSX) [file pbio.3003007.s020.xlsx]

## Sheet: Sheet1
Fixed effects	Estimate	Std. error	Z value	P value
intercept	1.18	2.11	0.557	0.578
SR	-0.0355	0.00821	-4.32	1.56e-05
AI	0.0084	0.0041	2.05	0.0404
DI	0.0182	0.00448	4.07	4.73e-05
Random effects			Variance	Standard deviation
Intercept: participants			20.1	4.48
