# Supplementary material for: The human dorsal anterior cingulate facilitates acceptance of unfair offers and regulates inequity aversion
Source: PLoS Biol. 2026 Feb 5;24(2):e3003007. doi: 10.1371/journal.pbio.3003007 (PMC12875481; doi:10.1371/journal.pbio.3003007)
Supplement: S2 Table — (XLSX) [file pbio.3003007.s021.xlsx]

## Sheet: Sheet1
Fixed effects	Estimate	Std. error	Z value	P value
intercept	1.7	2.23	0.761	0.446
SR	-0.0406	0.00859	-4.72	2.34e-06
AI	0.0088	0.00428	2.06	0.0398
DI	0.0211	0.00466	4.521	6.14e-06
Random effects			Variance	Standard deviation
Intercept: participants			29.9	5.47
