# Supplementary material for: The human dorsal anterior cingulate facilitates acceptance of unfair offers and regulates inequity aversion
Source: PLoS Biol. 2026 Feb 5;24(2):e3003007. doi: 10.1371/journal.pbio.3003007 (PMC12875481; doi:10.1371/journal.pbio.3003007)
Supplement: S3 Table — Cluster-level family-wised error (FWE) corrected p < 0.05. (XLSX) [file pbio.3003007.s022.xlsx]

## Sheet: Sheet1
MNI coordinate [mm]			ROI name		T-value	Peak-level p-value (FWE corrected)	Cluster size [mm^3]
X	Y	Z
-22	-24	-2	Thalamus	L	6.35	0.00406	2232
22	-28	-2	Thalamus	R	6.12	0.00273	2400
54	-46	52	Parietal Inf	R	5.77	0.000422	3240
4	-38	30	Posterior cingulate cortex	R	5.42	1.76e-06	6144
38	24	52	Dorsolateral prefrontal cortex	R	5.41	0.00789	1960
-46	14	50	Dorsolateral prefrontal cortex	L	5.22	0.0121	1792
-4	36	12	Anterior Cingulate Cortex	L	5.16	1.43e-06	6264
-48	16	4	Frontal inf tri	L	5.12	0.0089	1912
-52	-40	54	Parietal Inf	L	4.97	7.68e-06	5304
16	-16	22	Caudate	R	4.82	0.00805	1952
