# Supplementary material for: The human dorsal anterior cingulate facilitates acceptance of unfair offers and regulates inequity aversion
Source: PLoS Biol. 2026 Feb 5;24(2):e3003007. doi: 10.1371/journal.pbio.3003007 (PMC12875481; doi:10.1371/journal.pbio.3003007)
Supplement: S4 Table — Small volume correction for multiple comparisons was applied (cluster-level FWE corrected, p < 0.05). (XLSX) [file pbio.3003007.s023.xlsx]

## Sheet: Sheet1
MNI coordinate [mm]			ROI name		T-value	Peak-level p-value (FWE corrected)	Cluster size [mm^3]
X	Y	Z
-26	-2	-18	Amygdala	L	3.43	0.000883	16
