# Supplementary material for: The human dorsal anterior cingulate facilitates acceptance of unfair offers and regulates inequity aversion
Source: PLoS Biol. 2026 Feb 5;24(2):e3003007. doi: 10.1371/journal.pbio.3003007 (PMC12875481; doi:10.1371/journal.pbio.3003007)
Supplement: S5 Table — Statistical threshold for significance at p < 0.01 uncorrected for multiple comparisons. Clusters larger than 8 mm3 are displayed. (XLSX) [file pbio.3003007.s024.xlsx]

## Sheet: Sheet1
MNI coordinate [mm]			ROI name		T-value	Peak-level p-value (uncorrected)	Cluster size [mm^3]
X	Y	Z
-50	30	30	Dorsolateral Prefrontal Cortex	L	3.02	0.00184	152
14	-44	14	Precuneus	R	2.96	0.00221	40
-20	-28	-12	Hippocampus	L	2.7	0.00449	48
-4	36	34	Anterior Cingulate Cortex	L	2.62	0.00549	40
