# Supplementary material for: The human dorsal anterior cingulate facilitates acceptance of unfair offers and regulates inequity aversion
Source: PLoS Biol. 2026 Feb 5;24(2):e3003007. doi: 10.1371/journal.pbio.3003007 (PMC12875481; doi:10.1371/journal.pbio.3003007)
Supplement: S6 Table — Statistical threshold for significance at p < 0.001 uncorrected for multiple comparisons. Clusters larger than 8 mm3 are displayed. (XLSX) [file pbio.3003007.s025.xlsx]

## Sheet: Sheet1
MNI coordinate [mm]			ROI name		T-value	Peak-level p-value (uncorrected)	Cluster size [mm^3]
X	Y	Z
22	50	34	Dorsomedial prefrontal cortex	R	3.09	0.00148	558
-8	50	30	Dorsomedial prefrontal cortex	L	3.08	0.00155	192
