# Supplementary material for: The human dorsal anterior cingulate facilitates acceptance of unfair offers and regulates inequity aversion
Source: PLoS Biol. 2026 Feb 5;24(2):e3003007. doi: 10.1371/journal.pbio.3003007 (PMC12875481; doi:10.1371/journal.pbio.3003007)
Supplement: S7 Table — Statistical threshold for significance at p < 0.001 uncorrected for multiple comparisons. Clusters larger than 8 mm3 are displayed. (XLSX) [file pbio.3003007.s026.xlsx]

## Sheet: Sheet1
MNI coordinate [mm]			ROI name		T-value	Peak-level p-value (FWE corrected)	Cluster size [mm^3]
X	Y	Z
-8	26	-10	Anterior Cingulate Cortex	L	3.41	0.00033	168
32	8	-26	Amygdala	R	3.42	0.000559	72
-46	-4	48	Precentral Cortex	L	3.18	0.0012	200
-22	14	-8	Ventral Striatum	L	3.12	0.0014	72
22	16	-10	Ventral Striatum	R	2.87	0.0028	40
