# Supplementary material for: The human dorsal anterior cingulate facilitates acceptance of unfair offers and regulates inequity aversion
Source: PLoS Biol. 2026 Feb 5;24(2):e3003007. doi: 10.1371/journal.pbio.3003007 (PMC12875481; doi:10.1371/journal.pbio.3003007)
Supplement: S8 Table — (XLSX) [file pbio.3003007.s027.xlsx]

## Sheet: Sheet1
	coef	std err	z	P	[0.025	0.975]
ACC_to_vlPFC	69.2048	30.899	2.24	0.025*	8.645	129.765
sgACC	-0.8492	0.895	-0.949	0.343	-2.603	0.905
vStrL	-0.3059	0.916	-0.334	0.738	-2.102	1.49
vStrR	0.5284	1.232	0.429	0.668	-1.886	2.943
Amygdala	-0.3963	0.813	-0.488	0.626	-1.989	1.197
PrecentralL	-0.8005	1.371	-0.584	0.559	-3.488	1.887
