# Supplementary material for: The human dorsal anterior cingulate facilitates acceptance of unfair offers and regulates inequity aversion
Source: PLoS Biol. 2026 Feb 5;24(2):e3003007. doi: 10.1371/journal.pbio.3003007 (PMC12875481; doi:10.1371/journal.pbio.3003007)
Supplement: S9 Table — (XLSX) [file pbio.3003007.s028.xlsx]

## Sheet: Sheet1
	coef	std err	z	P	[0.025	0.975]
ACC_to_vlPFC	63.6101	31.453	2.022	0.043*	1.963	125.258
sgACC	-0.8405	0.98	-0.858	0.391	-2.761	1.081
vStrL	-0.3987	0.847	-0.47	0.638	-2.06	1.262
vStrR	1.3215	1.3	1.016	0.31	-1.227	3.87
Amygdala	-0.4343	0.795	-0.546	0.585	-1.992	1.124
PrecentralL	-0.4617	1.197	-0.386	0.7	-2.808	1.885
