# Supplementary material for: The human dorsal anterior cingulate facilitates acceptance of unfair offers and regulates inequity aversion
Source: PLoS Biol. 2026 Feb 5;24(2):e3003007. doi: 10.1371/journal.pbio.3003007 (PMC12875481; doi:10.1371/journal.pbio.3003007)
Supplement: S10 Table — (XLSX) [file pbio.3003007.s029.xlsx]

## Sheet: Sheet1
Onset [s]	AI	DI	SR	OR
12	0	423	39	462
35.5	0	401	47	448
59.7	211	0	343	132
83.9	9	0	250	241
106.7	166	0	333	167
130.9	0	311	97	408
155.1	0	173	171	344
178.9	58	0	279	221
202.4	0	7	244	251
226.2	95	0	278	183
250.7	0	394	66	460
273.2	0	299	115	414
296	100	0	317	217
319.5	0	90	208	298
343.7	0	56	223	279
368.2	0	177	155	332
391	215	0	369	154
414.8	0	128	178	306
438.3	0	34	226	260
462.8	0	311	85	396
486.6	122	0	304	182
510.1	0	277	114	391
532.9	0	392	69	461
556.1	0	207	129	336
578.6	0	94	218	312
603.1	0	172	172	344
626.9	0	174	152	326
650.1	0	230	128	358
674.6	0	288	119	407
697.1	0	28	233	261
719.6	0	300	115	415
742.4	181	0	340	159
764.9	219	0	358	139
788.4	11	0	269	258
811.2	0	131	182	313
835.7	0	172	168	340
858.5	2	0	268	266
881.3	0	267	112	379
905.1	88	0	308	220
929.6	197	0	372	175
953.8	0	1	245	246
978	0	391	47	438
1000.5	0	302	86	388
1023.7	0	77	215	292
1047.5	105	0	319	214
1070.7	0	96	211	307
1093.2	0	431	31	462
1116.4	0	240	130	370
1139.6	0	445	30	475
1163.8	161	0	335	174
1187.3	0	402	47	449
1211.8	92	0	291	199
1234.3	129	0	307	178
1257.5	22	0	262	240
1280.7	0	129	192	321
1304.5	207	0	366	159
