# Supplementary material for: The human dorsal anterior cingulate facilitates acceptance of unfair offers and regulates inequity aversion
Source: PLoS Biol. 2026 Feb 5;24(2):e3003007. doi: 10.1371/journal.pbio.3003007 (PMC12875481; doi:10.1371/journal.pbio.3003007)
Supplement: S11 Table — (XLSX) [file pbio.3003007.s030.xlsx]

## Sheet: Sheet1
Parameter	AI	DI	SR
VIF	2.77	1.29	3.06
